# Supplementary material for: Undernutrition as a risk factor for tuberculosis disease
Source: Cochrane Database Syst Rev. 2024 Jun 11;2024(6):CD015890. doi: 10.1002/14651858.CD015890.pub2 (PMC11165671; doi:10.1002/14651858.CD015890.pub2)
Supplement: Supplementary file 6 — Supplementary material 6 Data package [file CD015890-SUP-06-dataPackage.zip]

Archive with 14 entries (14 files):
- CD015890-study-data/CD015890-study-information.csv
- CD015890-study-data/CD015890-study-arms.csv
- CD015890-study-data/CD015890-study-results.csv
- CD015890-study-data/CD015890-risk-of-bias.csv
- CD015890-study-data/CD015890.json
- CD015890-study-data/CD015890-included.ris
- CD015890-study-data/CD015890-excluded.ris
- CD015890-study-data/CD015890-awaiting.ris
- CD015890-study-data/CD015890-ongoing.ris
- CD015890-other-references/CD015890-additional-references.ris
- CD015890-analysis-data/CD015890-data-rows.csv
- CD015890-analysis-data/CD015890-subgroup-estimates.csv
- CD015890-analysis-data/CD015890-overall-estimates-and-settings.csv
- CD015890-data-package-info.html
