# Supplementary material for: Undernutrition as a risk factor for tuberculosis disease
Source: Cochrane Database Syst Rev. 2024 Jun 11;2024(6):CD015890. doi: 10.1002/14651858.CD015890.pub2 (PMC11165671; doi:10.1002/14651858.CD015890.pub2)
Supplement: Supplementary file 6 — Supplementary material 6 Data package [file CD015890-SUP-06-dataPackage.zip › CD015890-study-data/CD015890-study-information.csv]

Study	Year	Data source	ID: CRS	Char: Study details and sources	Char: Participants	Char: Outcomes	Char: Risk factor: undernutrition	Char: Sample size, missing data and analysis	Char: Results	Char: Funding	Char: Conflict of interests	Char: Notes
Ahmed 2018	2018	PUB	24671072	<p><b>Study design: </b>Retrospective cohort study&nbsp;</p><p><b>Source of data: </b>Clinical Health Records</p><p><b>Study dates:<i> </i></b>2010-2015&nbsp;</p><p><b>Setting: </b>Health centres and hospitals (two centres in Awash and Samara and three hospitals in Asayta, Abala and Dubti General)</p><p><b>Countries: </b>Ethiopia&nbsp;</p>	<p><b>Participant eligibility:</b> patients with HIV/AIDS aged 15 years and above and newly enrolled for HIV care with complete information on date of enrolment, outcome of interest and follow-up data.</p><p><b>Recruitment method: </b>All patients, as described above, in selected government health facilities in the Afar Region from July 2010 to June 2011, participated in the study.</p><p><b>Parti…	<p><b>Tuberculosis (active tuberculosis or tuberculosis disease)</b></p><p>An event incidence of TB in this study was considered as any form of TB that was diagnosed clinically or radiographically and confirmed by laboratory examinations or by patients who have empirically started anti-TB treatment after enrolment.</p><p>Was the same outcome definition (and method for measurement) used in all pat…	<p>Definition and method for measurement: underweight (BMI l &lt;18.5 kg/m²) compared to no underweight (BMI ≥18.5 kg/m²). It did not describe how BMI (weight and height) was assessed.&nbsp;</p><p>Timing of measurement: at enrollment.&nbsp;</p><p>Handling of predictors in the modelling: undernutrition (&lt;18.5 kg/m²) vs. no undernutrition (BMI ≥18.5 kg/m²)</p>	<p><b>Number of participants, number of outcomes/events and amount of accumulated person-years (PY):&nbsp;</b> Overall: 503 total participants, 451 participants (after exclusion); 119 cases; 1,377.41 PY</p><p><b>Number of participants, person-years and outcomes/events in relation to the number of candidate predictors (Events Per Variable)</b></p><ul><li>BMI &lt;18.5 kg/m²: 218 participants; 75 ca…	<p><b>Interpretation</b></p><p>People living with HIV with a baseline BMI less than 18.5 kg/m² were 2.53 times at higher risk of developing TB at any time than those with a BMI greater than 18.5 kg/m². Adjusted HR for incidence of TB for underweight compared to not underweight: BMI &lt; 18.5 (underweight) 2.53 (95% CI 1.27; 5.05).</p><p><b>Comparison with other studies</b></p><p>In this study, th…	<p>No funding.</p>	<p>The authors declare no competing interests.</p>	<p>We contacted 23.01.24 the author, Melaku K Yenit (melaku98@gmail.com), for details on outcome assessment and missing data.</p>
Aibana 2016	2016	PUB	24671074	<p><b>Study design:</b> Prospective cohort study&nbsp;</p><p><b>Source of data:</b> Program for Household Contacts</p><p><b>Study dates:</b><i> </i>September 2009 and August 2012</p><p><b>Setting: </b>Health centres (106 centres in Lima, Peru)</p><p><b>Countries:</b> Peru</p>	<p><b>Participant eligibility</b></p><p>Any household contacts of index TB cases.</p><p><b>Recruitment method</b></p><p>Between September 2009 and August 2012, patients older than 15 years of age diagnosed with pulmonary TB (PTB) were identified by the National TB Program (NTP) in 106 participating health centres. These “index” TB patients were ascertained whether they had microbiologic confirmat…	<p><b>Tuberculosis (active tuberculosis or tuberculosis disease)</b></p><p>"We considered contacts to have acquired TB infection during the study follow-up period if they were TB uninfected at baseline and later converted their TST or developed secondary TB disease. We considered contacts to have developed incident secondary TB disease if they had microbiological confirmation by sputum smear or c…	<p><b>For adults: </b>underweight (BMI l &lt;18.5 kg/m²), normal (BMI 18.5-25 kg/m² and overweight (BMI ≥25 kg/m²).&nbsp;</p><p><b>For children and adolescents &lt;20 years:</b> WHO age and sex-specific BMI z-score tables to classify those with BMI z-score &lt; –2 as underweight and those with z-score &gt;2 as overweight.</p><p>How BMI (weight and height) was assessed was not described.</p><p><b>…	<p><b>Handling of predictors in the modelling: </b>underweight, normal weight and overweight, as defined above.</p><p><b>Number of participants, number of outcomes/events and amount of accumulated person-years (PY): &nbsp;</b>12,430 participants, TB incidence: 6,853 participants in TB infection negative at baseline; 119 cases; 3,549 PY</p><p><b>Number of participants, person-years and outcomes/ev…	<p><b>Interpretation</b></p><p>Adjusted HR for incidence of TB for underweight compared to normal weight: BMI &lt;18.5 (underweight) = 0.56 (0.31; 1.02); inversely associated but imprecisely estimated.</p><p>Adjusted HR for secondary TB for underweight compared to normal weight: BMI &lt;18.5 (underweight) = 1.42 (0.74; 2.74); increased risk but imprecisely estimated.&nbsp;</p><p><b>Comparison wit…	<p>"National Institute of Allergy and Infectious Diseases [U19 AI076217 to MBM; U01 AI057786 to MCB; T32 AI007433 and L30 AI120170 to GEV] and the National Institute on Drug Abuse [T32 DA013911 to OA and SC]. The funders had no role in study design, data collection and analysis, decision to publish, or preparation of the manuscript."</p>	<p>The authors declare no competing interests.</p>	<p>Email 12.12.23 to megan.murray.epi@gmail.com to ask about proportion of culture-confirmed diagnosis. On the 15.12 the author replied that 43% of cases were culture positive.</p>
Alemu 2020	2020	PUB	24671076	<p><b>Study design:</b> retrospective cohort study</p><p><b>Source of data:</b> ART clinics in Addis Ababa (Ethiopia)&nbsp;</p><p><b>Study dates:</b> 1 January 2013 - 31 December 2018</p><p><b>Setting:</b> outpatients</p><p><b>Country: </b>Ethiopia</p>	<p><b>Participant eligibility:</b></p><ul><li>Inclusion:&nbsp;<ul><li>HIV-positive people&nbsp;</li><li>newly registered at ART centres of 7 public health facilities in Addis Ababa in 2013&nbsp;</li><li>Free of TB infection at enrollment (baseline)</li></ul></li><li>Exclusion:&nbsp;<ul><li>Incomplete baseline information or missing charts</li></ul></li></ul><p>Recruitment method: 18 from 123 ART …	<p><b>Tuberculosis (active tuberculosis or tuberculosis disease)</b></p><p>Definition and method for measurement of outcome: At least one specimen was confirmed for <i>Mycobacterium tuberculosis</i>, or there was histological or strong clinical evidence consistent with TB, with the diagnosis ultimately made by a clinician. Identified by bacteriological diagnostics (smear microscopy, Xpert MTB/RIF…	<ul><li>Based on BMI: &lt;18.5 versus &gt;18.5</li><li>No further definition is provided</li></ul>	<p><b>Number of participants and number of outcomes/events:</b></p><ul><li>Number of participants: 566 (yet 612 enrolled)</li><li>Outcomes: 146<ul><li>Pulmonary TB: 80 (14.1%)</li><li>Extrapulmonary TB: 72 (12.7%)</li><li>Both: 6 (1.1%)</li></ul></li></ul><p><b>Number of outcomes/events in relation to the number of candidate predictors (Events Per Variable):&nbsp;</b></p><ul><li>14 confounders fo…	<p><b>Interpretation:</b></p><p>People living with HIV who had a baseline BMI &lt;18.5 kg/m² were at 1.907 times the risk of developing TB at any time when compared to people with HIV who had a baseline BMI &gt;18.5 kg/m²</p><p><b>Comparison with other studies:</b></p><p>The underweight finding was consistent with those of studies done in North-East Ethiopia (ref Ahmed 2018), South-West Ethiopia …	<p>The authors report no funding.</p>	<p>The authors reported no conflicts of interests.</p>	<p>We asked Dr Alemu (ayinalemal@gmail.com) on 23.01.24 details about culture confirmation.</p>
Anaam 2020	2020	PUB	24671078	<p><b>Study design: </b>Prospective cohort study</p><p><b>Source of data:</b> Clinical Health Records</p><p><b>Study dates: </b>July 2007 - March 2014</p><p><b>Setting: </b>Outpatient</p><p><b>Countries:</b> Yemen</p>	<p><b>Participant eligibility:&nbsp;</b></p><ul><li>Inclusion criteria:<ul><li>age 15 years and older</li><li>smear-positive pulmonary TB</li><li>treatment with an 8-month daily regimen (2HRZE/4HE)</li><li>available two months smear conversion results</li></ul></li><li>Exclusion criteria:<ul><li>younger than 15 years</li><li>Smear-negative pulmonary TB</li><li>extrapulmonary TB</li><li>being on o…	<p><b>Tuberculosis (active tuberculosis or tuberculosis disease)</b></p><p>NR&nbsp;</p><p><b>Recurrence of tuberculosis after tuberculosis infection</b></p><p><u>Definition:</u> a patient who successfully completed treatment and was declared cured, but was diagnosed again with bacteriologically positive TB.</p><p><u>Method for measurement:</u> when patients returned to the clinic with TB-related …	<p><u>Definition:</u> BMI ≤18.5 kg/m²</p><p>Underweight were patients with less than 90% of ideal bodyweight at time of diagnosis</p><p><u>Method for measurement:</u> unclear if self-reported extracted from clinic records, or measured by investigators</p><p>Timing of measurement: at baseline</p><p>Handling of predictors in the modeling: dichotomous (≤18.5 kg/m²: yes versus no)</p>	<p><b>Number of participants, number of outcomes/events and amount of accumulated person-years (PY):</b></p><ul><li>Number of participants: 815 (751 with available FU data; incl in the analyses)</li><li>Outcomes: 71 (9.5%) in 751 participants<ul><li>49 (7.8%) in the 617 considered cured</li><li>22 (16%) in the 134 with completed treatment</li></ul></li></ul><p><b>&nbsp;Number of participants, per…	<p><b>Interpretation:&nbsp;</b></p><p>“Univariate analysis showed that …., weight gain ≤5% during the intensive phase, being underweight, BMI ≤18.5 kg/m², diabetes, and …. were associated with an increased risk for recurrence.” “There was a significant association between diabetes and recurrence of TB.” “In this study, body weight at the time of diagnosis, including underweight was not a predicto…	<p>Not available.</p>	<p>No potential conflict of interest was reported by the authors.</p>	<p>Email 26.09.23 to contact author (alianaaly@gmail.com) requesting data on how data was collected at baseline and follow-up, the participation rate, information about other confounders, data on missing data and proportion of culture-confirmed-TB.</p>
Ayana 2021	2021	PUB	24671080	<p><b>Study design:</b> Retrospective cohort</p><p><b>Source of data: </b>Clinical Health Record</p><p><b>Study dates:</b> February 2016 - December 2019</p><p><b>Setting: </b>Outpatient - Single Hospital</p><p><b>Countries: </b>Ethiopia</p>	<p><b>Participant eligibility: </b>adults living with HIV/AIDS free of TB infection.</p><p><b>Recruitment method: </b>The source population was ALL adults with HIV/AIDS in the study period in the hospital. The required 471 participants (sample size calculation) were randomly selected using computer-generated random numbers.</p><p><b>Participant description:</b></p><ul><li>Age: median 38 years (IQ…	<p><b>Tuberculosis (active tuberculosis or tuberculosis disease)</b></p><p>Definition and method for measurement of outcome:</p><p>Definition: “incident TB (a new active TB) during follow-up”</p><p>Measurement: not specified</p><p>Was the same outcome definition (and method for measurement) used in all patients? Possibly yes.</p><p>Type of outcome: single</p><p>Time of outcome occurrence or summa…	<p><i>Definition and method for measurement</i>: normal weight is BMI 18.5–24.9 kg/m2, BMI less than 18.5, and greater than 25 is underweight and overweight, respectively. It is not defined how it is measured.</p><p>Timing of measurement: at baseline.</p>	<p><b>Handling of predictors in the modelling (e.g., continuous, linear, non-linear transformations or categorised):</b> categorised</p><p><b>Number of participants, number of outcomes/events and amount of accumulated person-years (PY):</b> 471 patients were followed for a median of 44 months (IQR 33, 46).&nbsp;<br>Participants were censored at the end of the study period, died before developing …	<p><b>Interpretation:</b> “Baseline age, baseline BMI, and past opportunistic infection were significant predictors of the incidence of TB.”</p><p><b>Comparison with other studies:</b> “Underweight patients had a higher hazard of experiencing active TB compared to patients with normal BMI. This finding is consistent with a study done in northeast Ethiopia.”(Reference in report number 14)</p><p><b…	<p>Not available.</p>	<p>The authors report no conflicts of interest for this work.</p>	<p>27 August 2023 - Email: temesgenyihunie@gmail.com and Temesgen.akalu@telethonkids.org.au&nbsp;</p><ol><li>What are the number of cases and individuals who were censored for “underweight” and the other categories of BMI used in the analysis?&nbsp;</li><li>How was active TB measured? (consequences for RoB assessment)</li><li>What confounders were adjusted for? Those in table 5 or those mentioned…
Baker 2012	2012	PUB	24671082	<p><b>Study design:</b> prospective cohort study (survey linked to registry data)</p><p><b>Source of data:</b> interview data, registry data and death certificates.&nbsp;</p><p><b>Study dates: </b>August 2001 to December 2004</p><p><b>Setting: </b>outpatient and inpatient</p><p><b>Countries:</b> Taiwan</p>	<p><b>Participant eligibility</b></p><p>Participants of the (cross-sectional) National Health Interview Survey who consented to linkage with NHI data, &gt;= 12 years, and who had &gt;= 1 medical visit before December 2004. <i>Exclusion</i>: no consent to linkage with NHI registry data.&nbsp;</p><p><b>Recruitment method</b></p><p>National Health Interview survey (cross-sectional survey August 2001…	<p><b>Tuberculosis (active tuberculosis or tuberculosis disease)</b></p><p>Definition and method for measurement of outcome:&nbsp;</p><p>Definition: incident TB.</p><p>Diagnosis: <u>ALL</u> of the following 3 criteria had to be present in the NHI registry: (1) ≥1 medical visit during follow-up ICD-9-CM code (010-018) for TB; (2) a prescription for ≥2 antituberculosis medications for &gt; 28 days …	<p>Definition and method for measurement: BMI was categorized as overweight, normal weight and underweight. No mention of categorical cutoffs, though.</p><p>Timing of measurement: at baseline.</p><p>Handling of predictors in the modeling: categorical (overweight/normal/underweight).</p>	<p><b>Number of participants and number of outcomes/events:</b></p><ul><li>Number or participants: 17,715</li><li>Number of outcomes: 57 TB cases /17712, 13/57 also had “treated DM”.</li></ul><p><b>Number of outcomes/events in relation to the number of candidate predictors (Events Per Variable): </b>15 confounders for 57 events = 4 cases per confounder.</p><p><b>Number of participants with any mi…	<p><b>Interpretation:&nbsp;</b></p><ul><li>Those with DM were older, had a higher BMI, and were more likely to have a low household income, receive government subsidies, be unemployed, be married or cohabitating, receive less schooling, and have hypertension, heart disease, and lung disease, compared with those without DM.</li></ul><p><b>Comparison with other studies:</b></p><ul><li>[References n…	<p>Not reported.&nbsp;</p>	<p>No reported conflicts.</p>	<p>Emails were sent on 19.09.2023 to mmurray@hsph.harvard.edu (paper) and megan_murray@hms.harvard.edu (internet) about cut-off points for BMI, the number of cases for each category of BMI and diabetes, and rates of self-reporting of the prognostic factor.</p>
Batista 2013	2013	PUB	24671084	<p><b>Study design:</b> prospective cohort study</p><p><b>Source of data: </b>participant interviews&nbsp;</p><p><b>Study dates: </b>July 2007 - December 2010</p><p><b>Setting</b>: outpatients</p><p><b>Country</b>: Brazil</p>	<p><b>Participant eligibility:</b></p><ul><li>Inclusion:&nbsp;<ul><li>aged ≥18</li><li>living with HIV.</li><li>available questionnaire data.</li></ul></li><li>Exclusion:&nbsp;<ul><li>being treated for TB at study entry</li><li>developing TB in 1st month of follow-up&nbsp;</li></ul></li></ul><p><b>Recruitment method:</b> All individuals with HIV who received medical care in 2 reference hospitals …	<p><b>Tuberculosis (active tuberculosis or tuberculosis disease)</b></p><p>Definition and method for measurement of outcome:&nbsp;</p><ul><li><u>Incident active TB:</u> (i) a new TB diagnosis made by the attending physician; (ii) cases of TB notified to the surveillance system during the follow-up period (iii) deaths from TB in Mortality Information System (comment: dying from TB was thus also re…	<p>Based on BMI: &lt;18.5 versus ≥18.5. No further details of measurements/definitions are provided.</p><p>Timing of measurement: presumably at baseline.</p>	<p><b>Handling of predictors in the modelling (e.g., continuous, linear, non-linear transformations or categorised) </b>categorised.</p><p><b>Number of participants and number of outcomes/events:</b></p><ul><li>Number or participants: 2,069 (yet 2,362 enrolled)</li><li>Outcomes: 147 (7.1%)<ul><li>Def (i): 3</li><li>Def (ii):144</li><li>Def (iii): 3 (= the 3 from def (i)</li></ul></li></ul><p><b>N…	<p><b>Interpretation</b></p><p>The risk of TB was higher in people living with HIV with a low BMI.&nbsp;</p><p><b>Comparison with other studies:</b></p><p>“TB and HIV infection are known to be associated with malnutrition (Ref 33), …”</p><p>“...body mass index &lt;18.5 has been reported to be associated with TB in people living with HIV (ref 35), and this was consistent with our findings.”</p><p>…	<p>“This study received support from the Ministerio de Sauda/Programa DST/AIDS/UNESCO. The authors received partial support from the Conselho Nacional de Desenvolvimento Cientifico e Technologico.”</p>	<p>The authors reported no conflicts of interests.</p>	<p>14 February 2024 Email to joannalyra@gmail.com on all details related to risk of bias assessment. 06 April 2024 the author responded clarifying details on missing data, culture (not available)&nbsp;</p>
Benjumea-Bedoya 2019	2019	PUB	24671086	<p><b>Study design: </b>prospective cohort</p><p><b>Source of data: </b>Program for Household Contacts</p><p><b>Study dates: </b>24 months (2005-2009)</p><p><b>Setting</b>: outpatient</p><p><b>Countries:</b> Colombia (Medellín, Cali, Popayán)</p>	<p><b>Participant eligibility</b></p><p>Children &gt;15 years old who had spent time every week with an index case in the same household for at least one month before the confirmation of the tuberculosis case. An index case was defined as the first tuberculosis case identified in each household, diagnosed with active pulmonary, smear-positive tuberculosis.<br>Recruitment method: once an adult cas…	<p><b>Tuberculosis (active tuberculosis or tuberculosis disease)</b></p><p>Definition and method for measurement of outcome:</p><p>Incident active TB was diagnosed following “Stop TB Partnership Childhood TB” guidelines, considering contact history, clinical immunology, microbial and radiographic criteria. Confirmed of <i>M. tb</i> by culture in liquid and/or solid media (Lowenstein-Jensen) from …	<p>Definition and method for measurement: Z scores for weight and height: between -1 and 1, normal; less than -1, underweight; and score &gt;1, overweight.&nbsp;</p><p>Timing of measurement (e.g., at patient presentation, diagnosis, treatment initiation) not mentioned.</p><p>Handling of predictors in the modelling (e.g., continuous, linear, non-linear transformations or categorised): categorized …	<p><b>Number of participants and number of outcomes/events:</b> 1,040 children; 19 cases of TB&nbsp;</p><p><b>Number of outcomes/events in relation to the number of candidate predictors (Events Per Variable):</b> 18 in normal Z-score, 6 in underweight, and 6 in overweight.&nbsp;</p><p><b>Number of participants with any missing value (include predictors and outcomes):</b> 1.8% of Medellin. 4.8% fr…	<p><b>Interpretation</b></p><p>Underweight, being a household contact for more than 3 months, and being closer to the index case were associated with a higher prevalence of a positive tuberculin skin test (&gt;= 10mm). The same factors showed a similar trend, although not significant, when a cutoff point of 5 mm was applied. The association between underweight and TB was not statistically signifi…	<p>Colciencias (grants for the Colombian Center for Tuberculosis Research).</p>	<p>None of the authors have conflicts of interest relevant to this article to disclose.</p>	<p>14 February 2024 Email dionebunjumea@gmail.com Query about analysis.</p>
Beshir 2019	2019	PUB	24671088	<p><b>Study design: </b>retrospective cohort study</p><p><b>Source of data:</b> HIV/AIDS care clinic of Adama Referral Hospital and Medical College</p><p><b>Study dates: </b>1 January 2013 - 31 December 2017</p><p><b>Setting:</b> outpatients</p><p><b>Country: </b>Ethiopia</p>	<p><b>Participant eligibility</b></p><ul><li>Inclusion:&nbsp;<ul><li>HIV-positive children younger than 14 years</li><li>registered with the chronic HIV care and support program at the Hospital</li><li>TB-free at enrollment (baseline)</li></ul></li><li>Exclusion:&nbsp;<ul><li>incomplete baseline information (CD4 count, Hb levels)</li><li>already started anti-TB treatment at enrollment (baseline)<…	<p><b>Tuberculosis (active tuberculosis or tuberculosis disease)</b></p><p>Definition and method for measurement of outcome: (time to) incident active TB. This could be smear-positive pulmonary, smear-negative pulmonary, or extrapulmonary TB. Identified by signs and symptoms, lab tests, x-ray examinations, and/or initiation of anti-TB treatment.</p><p>Was the same outcome definition (and method f…	<p>Stunting: being 2 SD below the norm for height for age (WHO 2006 curve)</p><p>Underweight: being 2 SD below the norm of weight for age (WHO 2006 curve)</p><p>Wasting: being 2 SD below the norm of weight for height (WHO 2006 cuve)</p>	<p><b>Number of participants and number of outcomes/events:</b></p><ul><li>Number or participants: 428</li><li>Outcomes: 67<ul><li>Pulmonary TB: 55</li><li>Extrapulmonary TB: 12</li></ul></li></ul><p><b>Number of outcomes/events in relation to the number of candidate predictors (Events Per Variable):&nbsp;</b></p><ul><li>12 confounders for 67 events (= 5 confounders per event)</li></ul><p><b>Numb…	<p><b>Interpretation</b></p><p>Children who were moderately underweight at the beginning of ART therapy were at higher risk of developing TB than those who were not underweight. Children with moderate wasting were at a higher risk of developing TB than those with no wasting.</p><p><b>Comparison with other studies</b></p><p>The underweight finding was consistent with those of studies done in Kenya…	<p>Not available.</p>	<p>The authors reported no conflicts of interests.</p>	<p>14 February 2024 Email tmulugeta79@yahoo.com about culture confirmation and missing data.</p>
Cegielski 2012	2012	PUB	24671090	<p><b>Study design: </b>population-based cohort study&nbsp;</p><p><b>Source of data: </b>Interviews, medical records and death certificates. Study dates: 1971-1992&nbsp;</p><p><b>Setting:</b> Outpatient&nbsp;</p><p><b>Countries:</b> 48 states in the United States&nbsp;</p>	<p><b>Participant eligibility:&nbsp;</b></p><p><i>Inclusion</i>: civilian, non-institutionalised US population from 48 states and participation in NHANES I.&nbsp;</p><p><i>Exclusion</i>: reservation lands of American Indians (n=23,808), subjects with TB before the NHANES I. TB exposure without disease, primary infection without disease, and tuberculin skin test positivity without disease.&nbsp;</…	<p><b>Tuberculosis (active tuberculosis or tuberculosis disease)</b></p><p>Definition and method for measurement of outcome:&nbsp;</p><p>TB cases were ascertained through <u>interviews </u>(self-reported TB), medical records and death certificates (ICD-9 codes 010-018 and 137). For surveys, TB exposure, TB screening, and TB skin testing without active disease were not counted. For <u>medical reco…	<p>Definition and method for measurement: Body mass index (BMI), subcutaneous fat and lean skeletal muscle.&nbsp;</p><ul><li>BMI was categorised as low (&lt;18.5), normal (18.5 to &lt;25), overweight (25-30) or obese (&gt;=30).&nbsp;</li><li>Subcutaneous fat was based on the sum of the right triceps and subscapular skinfold thickness.&nbsp;</li><li>Skeletal muscle was based on the cross-sectional…	<p><b>Number of participants and number of outcomes/events: </b>61/14189 totaling 209,013 person-years and averaging 15.8 years duration or 209013 person years. Crude incidence = 28.3/100000 person-years.</p><p><b>Number of outcomes/events in relation to the number of candidate predictors (Events Per Variable) </b>Body mass index: &lt;18.5 = 19; &nbsp;18.5–&lt;25 = 32; 25–&lt;30 = 8; &gt;30 = 2</…	<p><b>Interpretation:&nbsp;</b></p><ul><li>TB incidence among adults with normal BMI was 24.7 per 100,000 person-years (95% CI: 13.0, 36.3)&nbsp;<ul><li>Underweight 260.2 (95% CI: 98.6, 421.8) – aHR: 12.43 (95% CI: 5.75, 26.95)</li><li>Overweight 8.9 (95% CI: 2.2, 15.6) – aHR: 0.28 (95% CI: 0.13, 0.63)</li><li>Obese 5.1 (95% CI: 0.0, 10.5) – aHR: 0.20 (95% CI: 0.07, 0.62)</li><li>estimated TB inc…	<p>There are no direct funders for this study&nbsp;</p>	<p>The authors declare no competing interests&nbsp;</p>	<p>Questions to the authors</p><p>29 August 2023 - Email: gzc2@cdc.gov (2020 paper) pcegielski@cdc.gov (2012 paper)</p><ol><li>Variables for adjustments</li><li>Person-year for each BMI category</li></ol><p>25 January 2024 - Email peter.cegielski@emory.edu (obtained online)</p><ol><li>Diagnostic criteria for TB.</li><li>Missing data/selection of variables for adjustment.</li><li>Outlier results i…
Chang 2015	2015	PUB	24671092	<p><b>Study design:</b><i> </i>retrospective cohort study</p><p><b>Source of data: </b>clinical health records</p><p><b>Study dates: </b>May 2005 to 29 February 2012&nbsp;</p><p><b>Setting: </b>Outpatient</p><p><b>Countries: </b>Nigeria</p>	<p><b>Participant eligibility</b></p><p>HIV-1-infected, antiretroviral-naive adults (age ≥15 years) who initiated ART on a standard first-line zidovudine (AZT)- or tenofovir (TDF)-containing regimen; and had ≥15 months of FU. <i>Exclusion</i>: Patients who did not include consent for their data to be used.&nbsp;</p><p><b>Recruitment method</b></p><p>Electronic data collected from 2004 to 2012 thr…	<p><b>Tuberculosis (active tuberculosis or tuberculosis disease)</b></p><p>Definition and method for measurement of outcome: "TB testing with chest radiography and acid-fast bacilli (AFB) microscopy, which required collection of 3 sputum specimens over 2 consecutive days, assisted by symptom assessment (current cough, night sweats, weight loss, fever, and history of contact with a person with chr…	<p>Definition and method for measurement: BMI &lt;16 (severely underweight), 16–18.49 (underweight), 18.5–24.99 (normal), 25–29.99 (overweight), ≥30 (obese) - clinically assessed. &nbsp;</p><p>Timing of measurement: at baseline.&nbsp;</p><p>Handling of predictors in the modelling: categorized by BMI categories mentioned above. Included in the analysis as a time-dependent variable.</p>	<p><b>Number of participants, number of outcomes/events and amount of accumulated person-years (PY)</b>: Of 32,611 patients included in the incident TB analyses, 2021 (6.2%) developed active incident TB after ART initiation. The median follow-up time since ART initiation for the 32 611 patients was 29.2 months (6 years) (interquartile range [IQR], 17.8–43.2), contributing a total of 78 228 PY at …	<p><b>Interpretation</b></p><p>The overall TB incidence rate on ART was 25.8 cases per 1000 PY (95% confidence interval [CI], 24.7–27.0). In contrast, the annual rate of incident TB during ART for all patients without TB at ART initiation decreased each calendar year from 49.4 cases per 1000 PY (95% CI, 40.8–59.8) in 2006 to 13.6 cases per 1000 PY (95% CI, 12.2–15.1) in 2011.</p><ul><li>Severely …	<p>"This work was supported by the US Department of Health and Human Services, Health Resources and Services Administration (grant U51HA02522) and the Centers for Disease Control and Prevention through a cooperative agreement with the AIDS Prevention Initiative in Nigeria (grant PS 001058)<i>."</i></p>	<p>The authors report no conflict of interests.</p>	<p>29 August 2023 Email to pkanki@hsph.harvard.edu requiring a number of people, PYs and a number of events according to the BMI categories used for both the complete case analysis and the multiple imputations analysis.<br>1 September 2023: The author (Chang, Charlotte Ajeong) sent a Word document with further details and clarified that multiple imputation analyses were used:</p><p>"The risk fact…
Chan-Yeung 2007	2007	PUB	24671094	<p><b>Study design:</b> cohort study (elderly homes)</p><p><b>Source of data: </b>questionnaires and clinical assessment.&nbsp;</p><p><b>Study dates:</b> July 2000 - November 30, 2005.&nbsp;</p><p><b>Setting: </b>Outpatient</p><p><b>Countries: </b>China (Hong Kong)</p>	<p><b>Participant eligibility</b></p><p>Residents are in 35 old-age homes in 2 districts of Hong Kong. <i>Exclusion</i>: residents (n = 27) with active TB or on anti-TB treatment at baseline.&nbsp;</p><p>Recruitment method: interviews using short questionnaires and clinical assessment.&nbsp;</p><p><b>Participant Description:</b></p><ul><li>Age: (&lt;70, 70–79, 80–89, &gt;=90), mean age 82.4 +/- 8…	<p><b>Tuberculosis (active tuberculosis or tuberculosis disease)</b></p><p>Definition and method for measurement of outcome: <u>Measurement: </u>A two-step tuberculin skin test (TST) of the tuberculin PPD-RT23 was performed. A positive tuberculin reaction was defined as one with 10 mm induration or more at 48 to 72 hours. In subjects with a negative reaction (&lt;10 mm induration), the test was r…	<p>Definition and method for measurement: Body mass index (BMI) &gt;= 18.5 and &lt; 18.5 (underweight) according to WHO recommendations for Asian Populations (ref 10)&nbsp;</p><p>Timing of measurement: at baseline.</p><p>Handling of predictors in the modeling: categorized in underweight (&lt; 18.5) and non-underweight (&gt;=18.5).&nbsp;</p>	<p>Number of participants, number of outcomes/events and amount of accumulated person-years (PY): 4,212 participants; 34 cases of incident TB (323 per 100,000 person-years)&nbsp;</p><p>Number of participants, person-years and outcomes/events in relation to the number of candidate predictors (Events Per Variable): BMI &gt;=18.5: n=2912, TB=19; BMI &lt; 18.5: n=1165, TB= 14&nbsp;</p><p>5 Confounder…	<p><b>Interpretation</b></p><p>"34 residents developed active TB (323 per 100,000 person-years) during follow-up. The only significant risk factors associated with the development of active TB were positive TST according to one-step testing (adjusted odds ratio (OR) 5 2.91, 95% confidence interval (CI) 5 1.26–6.74) and a BMI less than 18.5 (adjusted OR 5 3.15, 95% CI 5 1.45–6.86). Residents with …	<p>This study was supported by the SK Yee Medical Foundation of Hong Kong.</p>	<p>Not available.</p>	<p>14 February 2024 Email: mmwchan@hkucc.hku.hk requesting data on culture and adjustment.</p>
Chen 2022	2022	PUB	24671096	<p><b>Study design: </b>population-based prospective cohort study</p><p><b>Source of data: </b>Face-to-face surveys and clinical examination.&nbsp;</p><p><b>Study dates: </b>June 2013 - December 2015</p><p><b>Setting: </b>Outpatient</p><p><b>Countries: </b>China</p>	<p><b>Participant eligibility</b></p><p>Participants who had resided in the 10 randomly selected study sites (communities) before screening for at least 6 months.&nbsp;</p><p><b>Exclusion criteria</b></p><p>Refusion to participation, or temporary residents; age under 15 years and active TB in baseline screening.&nbsp;</p><p>Recruitment method: 10 randomly selected communities in the southwestern …	<p><b>Tuberculosis (active tuberculosis or tuberculosis disease)</b></p><p>Definition and method for measuring outcome: Incident TB was assessed after a home visit. TB symptoms positivity was defined as suspect, and then suspects underwent chest X-ray (CXR) and health examination. Those with abnormal radiographs got a sputum smear test (three sputum samples) for laboratory diagnosis. Patients wit…	<p>Definition and method for measurement: BMI is categorized into three groups: underweight (&lt;18.5kg/m2), normal (18.5 – 24.0kg/m2), overweight or obese (≥24.0kg/m2). Data was actively measured by the community health workers (CHW).</p><p>Timing of measurement: at baseline.&nbsp;</p><p>Handling of predictors in the modelling: categorized as mentioned above.&nbsp;</p>	<p>Number of participants, number of outcomes/events and amount of accumulated person-years (PY): 26,022 participants; overall 43 cases developed TB in the observed 44574.4 PY. The TB incidence was 96.5 per 100 000 PY (95% CI 69.8 to 129.9).&nbsp;</p><p>Number of participants, person-years and outcomes/events in relation to the number of candidate predictors (Events Per Variable): 26,022 Particip…	<p><b>Interpretation</b></p><p>During the follow-up of 2.25 years, 43 cases developed TB in 44 574.4 person-years. TB incidence was 96.5 per 100 000 person-years.&nbsp;</p><ul><li>The negative log-linear relationship between BMI and TB incidence was fitted (adjusted R2=0.76).</li><li>Overweight or obese was associated with a lower risk of TB compared with normal weight (adjusted HR (aHR) 0.34, 95…	<p>The National Twelfth Five-year Mega supported this work- -Scientific Projects of Infectious Diseases in China (grant number 2013ZX10003–004-001) and the Yunnan Health training project of high-level talents (grant number H-2019027). The funders had no role in study design, data collection and analysis, manuscript writing, and the decision to publish.</p>	<p>None declared.</p>	<p>08.09.2023 Email: xulinth@hotmail.com</p><ol><li>How many of the TB cases for the different categories of BMI were lab-confirmed and clinically diagnosed TB?</li></ol>
Cheng 2020	2020	PUB	24671098	<p><b>Study design</b>: prospective population-based cohort</p><p><b>Source of data</b>: Survey and Clinical follow-up&nbsp;</p><p><b>Study dates</b>: July 2013 - September 2015</p><p><b>Setting</b>: Outpatient</p><p><b>Countries</b>: China</p>	<p><b>Participant eligibility</b></p><p>A total of 34076 elderly (65 or older) without TB from 27 study sites (townships and communities) who continuously lived in the village or community for six months or longer were eligible for our prospective study.&nbsp;<br>Exclusion: active TB at baseline.</p><p><b>Recruitment method</b></p><p>(Also see ref 17) Random sampling of 10 townships and 17 commun…	<p><b>Tuberculosis (active tuberculosis or tuberculosis disease)</b></p><p>Definition and method for measurement of outcome:&nbsp;<br>Active TB included bacteriologically positive TB and clinically diagnosed TB:<br>a) A bacteriologically positive TB was defined as an individual with at least one sputum smear positive (= sputum specimen had at least one acid-fast bacillus identified within 100 fie…	<p>Definition and method for measurement: BMI as underweight (BMI &lt; 18.5 kg/m<sup>2</sup>), normal weight (≥ 18.5 kg/m<sup>2</sup> and &lt; 24.0 kg/m<sup>2</sup>), overweight and obese (≥ 24.0 kg/m<sup>2</sup>) .</p><p>Timing of measurement: at baseline (and during follow-up interviews).&nbsp;</p><p>Handling of predictors in the modeling: categorized: &lt; 18.5 kg/m<sup>2</sup>, ≥ 18.5 kg/m<su…	<p>Number of participants, number of outcomes/events and amount of accumulated person-years (PY): 34,076 participants at baseline (n=22,119 after two years of follow-up);&nbsp;215 incident active TB and 62 bacteriologically confirmed in 44,622.2 person-years.</p><p>Number of participants, person-years and outcomes/events in relation to the number of candidate predictors (Events Per Variable):<br>…	<p><b>Interpretation</b></p><p>BMI &lt;18.5 was a strong predictor for developing bacterially positive TB. For those with a BMI ≥24.0, the risk was substantially reduced.</p><p><b>Comparison with other studies</b></p><p>Our study identified BMI &lt; 18.5 [reference 32] as one of the main risk factors for elderly TB, being very similar to other studies globally [References 30,31,32, 33,34,35].</p>…	<p>This study was supported by The National Twelfth Five-year Mega-Scientific Projects of Infectious Diseases of China (grant No.: 2013ZX10003004–001), and the funder had no contribution to study design, data collection and analysis, result interpretation and paper writing.</p>	<p>The authors declare that they have no competing interests.</p>	<p>13 February 2024 - We contacted Dr Zhang (zhanghui@chinacdc.cn) to ask for clarification about missing data, outcome data and sensitivity analses.</p>
Cho 2022	2022	PUB	24671101	<p><b>Study design:</b> population-based cohort study&nbsp;</p><p><b>Source of data: </b>Korean National Health Insurance Database&nbsp;</p><p><b>Study dates</b>:<i> </i>2010-2017&nbsp;</p><p><b>Setting:</b> Outpatient&nbsp;</p><p><b>Countries:</b> the Republic of Korea&nbsp;</p>	<p><b>Participant eligibility:</b></p><p>≥20 years of age, available data values of BMI, no diagnosis of TB before study enrollment, nor developed TB within one year from study enrollment.</p><p><b>Recruitment method:</b></p><p>Individuals who participated in the 2010 National Health Screening Program. Biennially national health screening program for employees of all ages and those older than 40.…	<p><b>Tuberculosis (active tuberculosis or tuberculosis disease)</b></p><p>Definition and method for measurement of outcome: Disease-specific confirmation results and doctor´s diagnoses registered in the code system (V246, V206 and V101 until June 2016; V000 thereafter (Corresponding to the International Classification of Disease, 10th revision codes (ICD-10)).&nbsp;</p><p>Was the same outcome de…	<p>Definition and method for measurement: WHO Western Pacific Region guideline BMI (kg/m<sup>2</sup>) strata of underweight (&lt;18.5), normal weight (18.5-22.9), overweight (23.0-24.9), and obesity (≥ 25.0). The underweight population was further categorised into mild (17.0-18.4), moderate (16.0-16.9), and severe (&lt;16.0) thinness.</p><p>Timing of measurement: at enrollment.&nbsp;</p><p>Handli…	<p>Number of participants, number of outcomes/events and amount of accumulated person-years (PY):&nbsp;</p><p>Overall: 11,135,332 participants; 70,063,154.3 PY; 52,615 cases of incident TB</p><p>Number of participants, person-years and outcomes/events in relation to the number of candidate predictors (Events Per Variable)</p><ul><li>BMI &lt;18.5: 429,604 participants; 2,657,961.15 PY; 4549 cases …	<p><b>Interpretation:</b></p><p>There is a significant inverse relationship between BMI and TB incidence, which was especially profound in the underweight population.&nbsp;</p><p>HR for incidence of TB and BMI relative to normal weight population:</p><ul><li>BMI &lt; 18.5 (underweight) = 2.08 (95% CI 2.02-2.15)&nbsp;</li><li>BMI &gt; 23 (overweight) = 0.56 (95% CI 0.55-0.58)&nbsp;</li><li>BMI &gt…	<p>The authors reported no funding sources.</p>	<p>The authors declare no competing interests.</p>	<p>28 August 2023 Email: belong@snu.ac.kr<br>1) How many cases of TB were confirmed by culture or rapid molecular tests? Another paper says that in South Korea, "Among the pulmonary TB cases, 8812 (35.7%) were smear-positive pulmonary cases."; but we need to estimate whether the majority had a culture (or microbiological confirmation) of cases. But we are unsure if this adequately represents your…
Choi 2021	2021	PUB	24671103	<p><b>Study design:</b> retrospective cohort</p><p><b>Source of data: </b>Korean National Health Insurance Service (NHIS) database through health screenings and self-questionnaires.</p><p><b>Study dates:</b> 2009 - December 31, 2018</p><p><b>Setting:</b> outpatient</p><p><b>Countries:</b> South Korea</p>	<p><b>Participant eligibility</b></p><p><i>Exclusion</i>: participants aged &lt;20 years, those previously diagnosed with TB before enrollment, and those with missing data.</p><p>Recruitment method: participation in the health screening exams between January 1, 2009 and December 31, 2009.&nbsp;</p><p><b>Participant Description:</b></p><ul><li>Age: &gt; 20 years (subgroup of &lt;65, and &gt;65 yea…	<p><b>Tuberculosis (active tuberculosis or tuberculosis disease)</b></p><p>Definition and method for measurement of outcome: defined using the rare intractable disease (RID) registration codes for TB (V206, V246, and V000).</p><p>Was the same outcome definition (and method for measurement) used in all patients? Yes</p><p>Type of outcome: incidence of TB</p><p>Time of outcome occurrence or summary…	<p>Definition and method for measurement: BMI was calculated as body weight (kg) divided by height (m) squared and was classified into five categories—underweight (&lt;18.5 kg/m<sup>2</sup>), normal weight (18.5–22.9 kg/m<sup>2</sup>), overweight (23.0–24.9 kg/m<sup>2</sup>), obese (25.0–29.9 kg/m<sup>2</sup>), and severely obese (≥30 kg/m<sup>2</sup>)—according to the Asia-Pacific BMI criteria e…	<p>Number of participants, number of outcomes/events and amount of accumulated person-years (PY): Total number of participants: 10,087,903. During the 7.3-year follow-up duration, the incidence of TB was 0.92 per 1,000 person-years in the normal weight without DM, 2.26 in the normal weight with DM, 1.80 in the underweight without DM, and 5.35 in the underweight with DM.</p><p>Number of participan…	<p><b>Interpretation</b></p><p>During the 7.3-year follow-up duration, the incidence of TB was:</p><ul><li>0.92 per 1,000 person-years in the normal weight without DM,</li><li>2.26 in the normal weight with DM,&nbsp;</li><li>1.80 in the underweight without DM, and&nbsp;</li><li>5.35 in the underweight with DM.&nbsp;</li></ul><p>Compared to the normal weight without DM, the normal weight with DM, …	<p>Basic Science Research Program supported this research through the National Research Foundation of Korea (NRF) funded by the Ministry of Science, Information, and Communications Technologies (Grant Nos. 2020R1F1A1070468 and 2021M3E5D1A01015176 to HL and 2019R1G1A1008692 to HC) and the Korean Ministry of Education (Grant No. 2021R1I1A3052416 to HC).</p>	<p>The authors declare no conflicts of interest.</p>	<p>Email to dwshin.md@gmail.com asking about culture for confirmation of TB diagnosis.</p>
Choun 2013	2013	PUB	24671105	<p><b>Study design: </b>Retrospective cohort study</p><p><b>Source of data: </b>clinical assessment and interviews</p><p><b>Study dates:</b> March 2003 to December 2010</p><p><b>Setting:</b> Outpatient</p><p><b>Countries: </b>Cambodia</p>	<p><b>Participant eligibility:</b></p><p>All adult (&gt;18 years) patients enrolling in the HIV care program and initiating ART at Sihanouk Hospital Center of Hope (SHCH) were included.&nbsp;</p><p>Recruitment method:</p><p>Patient sample enrolled in the HIV care program at Sihanouk Hospital Center of Hope (SHCH), Phnom Penh. Since March 2003, comprehensive HIV care has been provided at no cost a…	<p><b>Tuberculosis (active tuberculosis or tuberculosis disease)</b></p><p>Definition and method for measurement of outcome:</p><ul><li>TB diagnosis was based on microscopic examination of samples (sputum, fine-needle aspirates of lymph nodes) for acid-fast bacilli, or radiological investigations (chest radiography, abdominal ultrasound), or both. From 2009, culture on Löwenstein – Jensen medium …	<p>Definition and method for measurement: BMI was categorized as &lt;18.5 kg m<sup>2</sup> (underweight), 18.5–25 kg m<sup>2</sup> (normal weight) and &gt;25 kg m<sup>2</sup> (overweight/obese).&nbsp;</p><ul><li>In secondary analysis, a cut-off of 23 kg m<sup>2</sup> instead of 25 kg m<sup>2</sup> was used.</li></ul><p>The BMI data was clinically assessed.&nbsp;</p><p>Timing of measurement: at ba…	<p>Number of participants, number of outcomes/events and amount of accumulated person-years (PY): 2,984 participants were included; 313/2052 incident TB, and 78/932 prevalent TB, had TB from a total of 2984 patients, and a total follow-up time of 8,059 person-years.</p><p>&nbsp;Number of participants, person-years and outcomes/events in relation to the number of candidate predictors (Events Per V…	<p><b>Interpretation</b></p><p>Risk factors for early TB included low body mass index, low baseline CD4 count and low haemoglobin levels.&nbsp;</p><p>Low on-treatment CD4 counts and haemoglobin levels, being underweight while on ART and prevalent TB were identified as risk factors for late TB.</p><p><b>Comparison with other studies</b></p><ul><li>(References 26, 29 - 33) Our observation is consis…	<p>NL is supported by a grant from the Research Foundation Flanders. The HIV program was supported by the Belgian Directorate General of Development Cooperation through the framework agreement with the Institute of Tropical Medicine, Antwerp, the Global Fund to fight AIDS, Tuberculosis and Malaria, World Mate, and HOPE Worldwide. JvG is supported by the InBev-Baillet Latour Fund, Belgium.</p>	<p>None declared.</p>	<p>Contacted Dr Choun (kimchengchoun@sihosp.org) about outcome assessment and adjustments.</p>
Dembélé 2010	2010	PUB	24671107	<p><b>Study design:</b> retrospective cohort</p><p><b>Source of data: </b>clinical health records</p><p><b>Study dates:</b> November 1998 - September 2005</p><p><b>Setting:</b> Four HIV treatment centres</p><p><b>Countries:</b> Burkina Faso</p>	<p><b>Participant eligibility</b></p><p>All consecutive HIV-positive individuals aged 15 or more recorded in HAART registers, with a minimum follow-up time of 12 months.&nbsp;</p><p><b>Recruitment method</b></p><p>Consecutive participants.&nbsp;</p><p><b>Participant Description</b></p><ul><li>Age: 36.1 (mean), 7.9 (SD)</li><li>Sex: 70% Female</li></ul><p><b>Risk factors</b></p><ul><li>diabetes: n…	<p><b>Tuberculosis (active tuberculosis or tuberculosis disease)</b></p><p>Definition and method for measurement of outcome: Smear microscopy for AFB or on algorithms (Chest X-ray, unresponsiveness to large-spectrum antibiotics, clinicians' decision). Extrapulmonary TB was based on the clinician's decision on the basis of signs and findings. Routine culture was not available.</p><p>Was the same o…	<p>Timing of measurement: baseline but only for 1284 participants.</p><p>Handling of predictors in the modelling: category of undernutrition BMI &lt;18.5 vs BMI &gt;=18.5</p>	<p>Number of participants, number of outcomes/events and amount of accumulated person-years (PY): 2,383 participants, 1,284 with BMI data.</p><p>&nbsp;Number of participants, person-years and outcomes/events in relation to the number of candidate predictors (Events Per Variable) 70 cases of TB, 43 pulmonary and 37 extrapulmonary TB. 29 in BMI &lt;18.5 and 18 in BMI&gt;=18.5 (BMI was available for…	<p><b>Interpretation</b></p><p>“Risk factors that were significantly associated with increased TB risk were CD4+ T-cell count &lt;50 and BMI &lt;18.5”</p><p><b>Comparison with other studies</b></p><p>Both factors had been identified in previous studies (refs. 5 and 14).</p><p><b>Discussion of generalizability</b></p><p>The nature of the cohort (HAART-naive people living with HIV)</p><p><b>Strengt…	<p>Global Fund, Grant BUT 404-T</p>	<p>Not available</p>	<p>No contact with the author (high risk of bias).</p>
Ganesan 2023	2023	PUB	24671109	<p><b>Study design:</b> prospective cohort study</p><p><b>Source of data: </b>clinical assessment</p><p><b>Study dates: </b>2013 to 2021</p><p><b>Setting:</b> outpatient</p><p><b>Countries:</b> Uganda, Kenya, Tanzania, and Nigeria.</p>	<p><b>Participant eligibility</b></p><p>Inclusion criteria: Individuals living with HIV aged 15 years or older and consenting to data and specimen collection.&nbsp;<br>Exclusion criteria: having a significant condition including medical and psychological/psychiatric disorders, being pregnant or currently being a prisoner (screen failures not captured).</p><p><b>Recruitment method</b></p><p>Most H…	<p><b>Tuberculosis (active tuberculosis or tuberculosis disease)</b></p><p>Definition and method for measurement of outcome: (1) bacteriologically confirmed through smear microscopy, culture, or WHO-approved rapid diagnostics (including GeneXpert MTB/RIF), (2) clinically indicated and having initiated combination therapy for active TB in the absence of bacteriological confirmation, or (3) identif…	<p>Definition: BMI &lt;18.5 kg/m²</p><p>Method of measurement: Calculated using participants’ height and weight and categorised as underweight (&lt;18.5), normal (18.5–24.9), or overweight/obese (≥25)</p><p>Timing of measurement: at recruitment and subsequents visits every 6 months.</p><p>Handling of predictors in the modelling (e.g., continuous, linear, non-linear transformations or categorised)…	<p>Number of participants, number of outcomes/events and amount of accumulated person-years (PY): 3,171 participants, 93 with prevalent TB, 79 cases of incident TB in 13,161 PY follow-up</p><p>Number of participants, person-years and outcomes/events in relation to the number of candidate predictors (Events Per Variable): Not available</p><p>Number of participants with any missing value (include p…	<p><b>Interpretation</b></p><p>PLWH in our cohort who were underweight had a higher risk of incident TB and odds of prevalent TB compared with those with a normal BMI.&nbsp;</p><p><b>Comparison with other studies</b></p><p>These findings are well established in the literature and consistent with other studies from low- and middle-income countries (LMIC) that found a bidirectional association betw…	<p>Henry M. Jackson Foundation for the Advancement of Military Medicine, Inc., and the US Department of Defense. National Institute of Allergy and Infectious Diseases of the National Institutes of Health.</p>	<p>The authors declare no conflict of interest.</p>	<p>No queries to the authors.</p>
Gatechompol 2022	2022	PUB	24671111	<p><b>Study design: </b>retrospective cohort</p><p><b>Source of data:</b> Program/study-specific data collection</p><p><b>Study dates</b>: 1996 to December 2020</p><p><b>Setting: </b>Health centres</p><p><b>Countries: </b>Thailand</p>	<p><b>Participant eligibility</b></p><p>People living with HIV aged 18 years and above who initiated ART from 1996 to December 2020. Participants who initiated ART before enrolling into HIV-NAT 006 were included in the analysis if all relevant clinical information was available at the time of enrolment.</p><p><b>Recruitment method</b></p><p>Most cohort participants had previously participated in …	<p><b>Tuberculosis (active tuberculosis or tuberculosis disease)</b></p><p>Definition and method for measurement of outcome:</p><p><i>A diagnosis of incident TB case was defined as (1) active TB bacteriologically confirmed by smear microscopy, culture or Xpert, or (2) active TB clinically diagnosed based on radiologic evidence of TB without bacteriological confirmation and with good clinical resp…	<p>Definition and method for measurement: <i>underweight (BMI l &lt;18.5 kg/m²) compared to no normal weight (BMI 18.5-23 kg/m²). Not described how BMI (weight and height) was assessed.&nbsp;</i></p><p>Timing of measurement: <i>collected at each clinic visit</i></p><p>Handling of predictors in the modelling: <i>categorized; see above.</i></p>	<p>Number of participants, number of outcomes/events and amount of accumulated person-years (PY): <i>total: 2,849; analyzed: 2,636 cases: 113; PY: 24,229</i></p><p>Number of participants, person-years and outcomes/events in relation to the number of candidate predictors (Events Per Variable) <i>NA</i></p><p>Number of participants with any missing value (include predictors and outcomes)<i>[231 exc…	<p><b>Interpretation</b></p><p>Low BMI &lt; 18 kg/m² compared to BMI 18-23 kg/m2. (Normal weight) was associated with incident TB. Adjusted sub-distribution HR = 8.21, 95% CI 2.43–27.73, p = 0.001</p><p>In the sensitivity analysis where the temporal nature of the association of TB with BMI using a 12-month covariate lag was explored, the association with BMI &lt; 18.5 was reduced (aSHR 2.58 (95% …	<p>This work was supported by HIV-NAT, Thai Red Cross AIDS Research Centre, Bangkok, Thailand and Center of Excellence in Tuberculosis, Faculty of Medicine, Chulalongkorn University, Bangkok, Thailand.</p>	<p>The authors report no conflicts of interest in this work.</p>	<p>No queries to the authors.</p>
Gedfew 2020	2020	PUB	24671113	<p><b>Study design:</b> Retrospective cohort</p><p><b>Source of data: </b>Clinical health records and health management information-system registry books</p><p><b>Study dates: </b>2013-2017</p><p><b>Setting:</b> Hospital</p><p><b>Countries:</b> Ethiopia</p>	<p><b>Participant eligibility:</b> patients with diabetes aged 18 or older</p><p><b>Recruitment method:</b> Patients with diabetes registered with Debre Markos Referral Hospital for chronic follow-up care</p><p><b>Participant Description:</b></p><ul><li>all with diabetes (no gestational diabetes)</li><li>Age: median age 39.9 years&nbsp;</li><li>Sex: 55.7 % men</li></ul><p><b>Risk factors:&nbsp;</…	<p><b>Tuberculosis (active tuberculosis or tuberculosis disease)</b></p><p>Definition and method for measurement of outcome: <i>Assessed via electronic database and health management information-system registry books .&nbsp;</i>&nbsp;</p><p>Was the same outcome definition (and measurement method) used in all patients? <i>Yes.</i></p><p>Type of outcome: dichotomous/single</p><p>Time of outcome occ…	<p>Definition and method for measurement: <i>underweight (BMI l &lt;18.5 kg/m²) compared to no underweight (BMI ≥18.5 kg/m²). Not described how BMI (weight and height) was assessed.&nbsp;</i></p><p>Timing of measurement: <i>presumably at enrollment.</i></p><p>Handling of predictors in the modelling: <i>undernutrition (&lt;18.5 kg/m²) vs. no undernutrition (BMI ≥18.5 kg/m²).</i></p>	<p><b>Number of participants, person-years and outcomes/events in relation to the number of candidate predictors (Events Per Variable)</b> 433 participants (total)</p><p>BMI &lt;18.5 kg/m²: 71 participants; 13 cases of incident TB; 212.5 PY</p><p>BMI ≥18.5 kg/m²: 362 participants; 13 cases of incident TB; 889 PY</p><p><b>Number of participants with any missing value: not quantified: </b>persons w…	<p><b>Interpretation</b></p><p>Patients who were normal and overweight (BMI ≥18.5 kg/m2) were less likely to develop TB (HR 0.34. 95% CI 0.14-0.80; P=0.03) than their underweight (&lt;18.5 kg/m2) counterparts, meaning: underweight participants are at increased risk for TB.&nbsp;</p><p><b>Comparison with other studies</b></p><p>The incidence rate is consistent with studies in India but not North I…	<p>Funded by Debre Markos University.</p>	<p>The authors report no conflicts of interest in this work.</p>	<p>Email to the author (mihretie52@gmail.com) on 11/10/2023 asking about a possible duplicate publication with a different timeframe. As the author has not replied we included only one of the reports to avoid double-counting.</p>
Getu 2022	2022	PUB	24671116	<p><b>Study design:</b> retrospective cohort study&nbsp;</p><p><b>Source of data:</b> Medical records from St. Peters specialised hospital and Zewditu memorial hospital.&nbsp;</p><p><b>Study dates:</b> 1 Jan 2016 - 30 November 2020</p><p><b>Setting:</b> outpatient&nbsp;</p><p><b>Countries:</b> Ethiopia&nbsp;</p>	<p><b>Participant eligibility:</b></p><p>HIV-positive individuals (aged ≥15 years) on ART (Anti-Retroviral Therapy) enrolled at two selected hospitals in Addis Ababa between January 1, 2016, and August 25, 2020. At least one month for ART follow-up.&nbsp;</p><p><i>Exclusion</i>: patients who had already developed TB before ART initiation transferred in from other institutions, with unknown date o…	<p><b>Tuberculosis (active tuberculosis or tuberculosis disease)</b></p><p>Definition: occurrence of TB after ART initiation&nbsp;<br>Method for measurement of outcome: Bacteriologically confirmed (at least one positive AFB microscopy, Xpert MTB/Rif assay positive, or culture positive) or based on expert clinician by analysing the supportive evidence (suggestive of TB) during follow-up.&nbsp;</p>…	<p>Timing of measurement: BMI &lt; 18.5 kg/m2</p><p>Handling of predictors in the modeling (e.g., continuous, linear, non-linear transformations or categorized): Categorical in different BMI ranges (&lt;18.5; 18.5-24.9; &gt;25)</p>	<p>Number of participants and outcomes/events: 529 (98%) were included in the final analysis—74 incident cases.</p><p>&nbsp;Number of outcomes/events in relation to the number of candidate predictors (Events Per Variable):&nbsp;</p><ul><li>74 patients developed TB, with an overall incidence of 4.84 cases (95% CI: 3.83-6.11) per 100 PY.&nbsp;</li><li>11 confounders were included in the analysis: p…	<p><b>Interpretation:&nbsp;</b></p><p>Underweight: AHR: 2.42, 95% CI: 1.30-4.51) in comparison to BMI 18.5-24.9</p><p><b>Comparison with other studies</b></p><p>This study identified that being underweight was found to increase the hazard of TB compared to their counterparts. This finding is consistent with different studies done in Ethiopia, Tanzania, and South Africa [References 5,30,31,32].</p…	<p>The authors received no specific funding for this work&nbsp;</p>	<p>The authors have declared that no competing interests exist.&nbsp;</p>	<p>We assume the order of the events and censors do belong together but are not listed for the correct BMI class. We use the numbers in Table 2.</p><p>14 February 2024 Email to the author antesha04@gmail.com to confirm assumption and ask for data on culture.</p>
Hanrahan 2010	2010	PUB	24671118	<p><b>Study design:</b> prospective clinical cohort study&nbsp;</p><p><b>Source of data:</b> medical records, questionnaire&nbsp;</p><p><b>Study dates:</b> July 2003 to December 2008</p><p><b>Setting:</b> Outpatient</p><p><b>Countries:</b> South Africa</p>	<p><b>Participant eligibility</b></p><p>HIV-infected adults getting treated in the Perinatal HIV Research Unit (PHRU). Exclusion: Participants with TB at baseline had lost more than 10% of their body weight between the first and second visit (according to the WHO definition of wasting [19]) and/or had a baseline weight of less than 45 kg.</p><p><b>Recruitment method</b></p><p>Participants were ei…	<p><b>Tuberculosis</b></p><p>Definition and method for measurement of outcome: was defined as the first instance of any one of the following: Recorded initiation of multidrug TB therapy, presence of acid-fast bacilli on microscopy or a biopsy suggestive TB, mycobacterial culture positive for acid-fast bacilli of Mycobacterium tuberculosis, being admitted to hospital with a diagnosis of TB, or cau…	<p>Definition and method for measurement: BMI (kg/m2) categorised according to the WHO: underweight (BMI &lt;=18.5), normal (BMI 18.5-25), overweight (BMI 25.1-30), and obese (BMI &gt;30). Wasting was defined as losing 10% of the body weight between the first two visits. &nbsp;</p><p>Timing of measurement (e.g., at patient presentation, at diagnosis, at treatment initiation): At baseline and as a…	<p>Number of participants and number of outcomes/events: 3,456 total participants; 226/3456 with 4.5/100 person-years</p><p>Number of participants, person-years and outcomes/events in relation to the number of candidate predictors (Events Per Variable)</p><p>Incidence rates for each baseline BMI category were as follows:</p><ul><li>underweight, 7.3/100 person-years (95% CI 4.9–10.9); normal, 6.0/…	<p><b>Interpretation:&nbsp;</b></p><ul><li>TB incidence rates by baseline BMI were 7.3/100 person-years for underweight, 6.0/100 person-years for normal, 3.2/100 person-years for overweight, and 1.9/100 person-years for obese.&nbsp;</li><li>Compared to those with normal BMI, those with overweight and obese BMI were at a significantly reduced risk of developing TB (0.56 (95% CI 0.38-0.83) and 0.33…	<p>"Patient care is funded by a US PEPFAR grant through USAID South Africa (674-A-00-08-00009-00). NIH grants AI066994, AI001637, HL090312, and AI048526 supported the analysis. T.M. received research training through Fogarty International Center Grants (2RTW007370/3). C.H. received travel support through an award from the Johns Hopkins Center for Global Health. The opinions herein do not necessar…	<p>Not available.</p>	<p>13 February 2024 - Email to Neil1.martinson@gmail.com requesting data on culture and adjusted analyses.</p><p>14 February 2024 - They provided data on culture; no further analysis were available.</p>
Jung 2016	2016	PUB	24671120	<p><b>Study design:</b> retrospective cohort study</p><p><b>Source of data: </b>clinical health records</p><p><b>Study dates:</b> January 1st, 2007 to December 31st, 2009</p><p><b>Setting:</b> Outpatient</p><p><b>Countries:</b> South Korea</p>	<p><b>Participant eligibility:</b></p><p>Patients who underwent gastrectomies for gastric cancer at Severance Hospital. Patients who received chemotherapy after gastrectomy (n = 1836), who had a history of previous gastrectomy (n = 10), who were treated for TB within six mo before surgery or developed TB within two months after surgery</p><p>(n = 8), and those who visited the hospital only once a…	<p><b>Tuberculosis (active tuberculosis or tuberculosis disease)</b></p><p>Definition and method for measurement of outcome:&nbsp;</p><p><i>Active TB infection: </i>TB diagnosis was confirmed if Mycobacterium tuberculosis (M. tuberculosis) was isolated in the culture of any clinical specimen or if M. tuberculosis DNA was identified by polymerase chain reaction from any clinical specimen. Histopat…	<p>Definition and method for measurement: Measured BMI before gastrectomy; &nbsp;&lt; 18.5, 18.5-24.99, ≥ 25</p><p>Measured BMI about 1 yr after gastrectomy; only median and IQR.</p><p>Timing of measurement: (e.g., at patient presentation, at diagnosis, at treatment initiation)</p><p>Handling of predictors in the modelling (e.g., continuous, linear, non-linear transformations or categorised): Onl…	<p>Number of participants, number of outcomes/events and amount of accumulated person-years (PY): 1,776 participants with gastrectomy; mean follow-up duration 1,469 days; 16 cases of TB; no person time collected.&nbsp;</p><p>Number of participants, person-years and outcomes/events in relation to the number of candidate predictors (Events Per Variable): 6 confounders for 16 cases (2.6 cases per co…	<p><b>Interpretation</b></p><p>"Among the 1,776 gastrectomy patients, 0.9% (16/1776) developed post-gastrectomy TB, with an incidence of 223.7 cases per 100,000 patients per year. The overall incidence of TB in gastrectomy patients, adjusted by sex and age, was significantly higher than that in the general population (SIR = 2.22, 95% CI: 1.27-3.60). Previous TB infection [odds ratio (OR) = 7.1, P…	<p>The data on funding was not available.</p>	<p>None of the authors has a conflict of interest.</p>	<p>14 February 2024 mdkang@yuhs.ac about data on risk of bias.</p>
Kim 2018	2018	PUB	24671122	<p><b>Study design:</b> retrospective cohort study</p><p><b>Source of data: </b>clinical health records</p><p><b>Study dates:</b> January 1, 2002 - December 31, 2013</p><p><b>Setting:</b> Outpatient</p><p><b>Countries:</b> South Korea</p>	<p><b>Participant eligibility:</b></p><p>Inclusion criteria: Participants who participated in national health examination services between January 1, 2002 and December 31, 2006 and were aged 20-89 years in 2007.<br>Exclusion criteria: individuals diagnosed with TB before January 2007 and patients with human immunodeficiency virus (HIV) infection.&nbsp;</p><p><b>Recruitment method:</b></p><p>A pro…	<p><b>Tuberculosis (active tuberculosis or tuberculosis disease)</b></p><p>Definition: incident TB was defined as the first recorded diagnosis of TB based on the ICD-10 code (A15.x-A19.x) during the follow-up period.</p><p>Method for measurement of outcome: extracted from the National Health Insurance database; no further details provided.</p><p>Was the same outcome definition (and method for mea…	<p>Definition: BMI &lt;18.5 kg/m².</p><p>Method for measurement: not detailed, extracted from clinical records.&nbsp;</p><p>Timing of measurement: the record which date was closest to January 2007.</p><p>Handling of predictors in the modeling: Categorized into five BMI groups: &lt;18.5, 18.5 to 22.9, 23.0 to 24.9, 25.0 to 29.9, and 30.0 kg/m².</p>	<p>Number of participants, number of outcomes/events and amount of accumulated person-years (PY): 313,425 participants undderwent the national health examination between 2002 and 2006; 301,081 participantswere included in the analyses, with a total person-years of follow-up of 1,919,106 person-years for the TB outcome. There were 3,772 cases of incident TB.</p><p>&nbsp;Number of participants, per…	<p><b>Interpretation</b></p><p>"Among 301,081 individuals, 3,772 (1.26%) incident TB cases were detected. The incidence rate of the event was 19.65 per 10,000 person-years. Development of TB was decreased as BMI was increased, being 2.1% for &lt;18.5 kg/m<sup>2</sup>, 1.6% for 18.5–22.9 kg/m<sup>2</sup>, 1.1% for 23–24.9 kg/m<sup>2</sup>, 0.8% for 25–29.9 kg/m<sup>2</sup>, and 0.7% for 30 kg/ m<s…	<p>The authors received no specific funding for this work.</p>	<p>The authors have declared that no competing interests exist.&nbsp;</p>	<p>15 February 2024 Email cem@ewha.ac.kr about missing data and culture.</p>
Kyaw 2022	2022	PUB	24671124	<p><b>Study design:</b> prospective cohort study</p><p><b>Source of data:</b> clinical assessment and clinical health records</p><p><b>Study dates:</b> January 2011 to 31, August 2018</p><p><b>Setting: </b>outpatient</p><p><b>Countries:</b> Myanmar</p>	<p><b>Participant eligibility</b></p><p>Participants included persons living with HIV (PWH) at least 15 years who enrolled in the Integrated HIV Care Program between January 2011 and August 2017. Exclusion criteria included TB treatment before enrollment or isoniazid TB preventive treatment during the follow-up.&nbsp;</p><p><b>Recruitment method</b></p><p>Data was routinely collected from the Int…	<p><b>Tuberculosis (active tuberculosis or tuberculosis disease)</b></p><p>Definition and method for measurement of outcome: incident TB, defined as patients starting first-line TB treatment regimens that included isoniazid, rifampicin, ethambutol, pyrazinamide, or streptomycin (either for pulmonary or extrapulmonary disease)</p><p>Was the same outcome definition (and method for measurement) used…	<p>Definition and method for measurement: BMI was categorized as low, normal, overweight, and obese following WHO guidelines and was also dichotomized as low (&lt;18.5 kg/m2 ) or normal/high (18.5 kg/m 2). Data was clinically assessed.&nbsp;</p><p>Timing of measurement: (e.g., at patient presentation, diagnosis, treatment initiation): at baseline.</p><p>Handling of predictors in the modelling: ca…	<p>Number of participants, number of outcomes/events and amount of accumulated person-years (PY): participants included in the study = 20,865. During a median follow-up of 2.2 years (IQR: 0.5 – 4.2), 17% (n = 3,628) developed active TB among 53,880 person-years (PY) follow-up.</p><p>Number of participants, person-years and outcomes/events in relation to the number of candidate predictors (Events …	<p><b>Interpretation</b></p><p>"There is a high incidence of TB among those with concurrent low BMI and hyperglycemia at enrollment to HIV care. The incidence rate of TB in the jointly exposed group was 21 cases per 100 PY, two times higher than the rate of those with low BMI alone and four times higher than the rate of those with hyperglycemia alone. In addition, our results suggested that almos…	<p>The study was partially funded by the National Institutes of Health (R03AI133172, R21AI156161, R21TW011157, and R01AI153152 to M.J.M.). The funder has no role in study design; in the collection, analysis, and interpretation of data; in the writing of the report; and in the decision to submit the article for publication.</p>	<p>All authors have declared that they have no conflict of interest.</p>	<p>15 February 2024 Email to the author nangthu82@gmail.com about risk of bias and adjustments.</p>
Leung 2007	2007	PUB	24671126	<p><b>Study design:</b> prospective cohort</p><p><b>Source of data:</b> questionnaires, medical examination&nbsp;</p><p><b>Study dates:</b> January 1, 2000 to December 31, 2005</p><p><b>Setting:</b> Outpatient</p><p><b>Countries:</b> Hong Kong</p>	<p><b>Participant eligibility</b></p><p>Elderly above 65 years enrolled in health maintenance programs of 18 Elderly Health Centers from Jan-Dec 2000.&nbsp;<br><i>Exclusion</i>: known active TB on presentation or active tuberculosis notified within three months of enrollment; missing or incomplete info on sex, age, weight and/or height; missing or invalid ID numbers.</p><p><b>Recruitment method</…	<p><b>Tuberculosis (active tuberculosis or tuberculosis disease)</b></p><p>Definition and method for measurement of outcome:</p><p>An active case of tuberculosis was defined as disease proved by isolation of Mycobacterium tuberculosis or, in the absence of bacteriological confirmation, disease diagnosed on clinical, radiological, and/or histological grounds with an appropriate response to antitub…	<p>Definition and method for measurement: <i>(indicate cut-off points for definitions and if the data was self-reported, clinically assessed, etc.)</i>: BMI was measured by weight and height measured by study staff. BMI for Asian populations: less than 18.5 (underweight), 18.5 to less than 23 (normal), 23 to less than 25 (at risk), 25 to less than 30 (overweight), and 30 or higher (obese).</p><p>…	<p>Number of participants, number of outcomes/events and amount of accumulated person-years (PY): 42,659 people recruited, 42,116 individuals analysed; 477 cases of TB; mean PY: 881 (SD 583) days.</p><p>Number of participants, person-years and outcomes/events in relation to the number of candidate predictors (Events Per Variable): 19 confounders for 477 cases (25 TB per confounder)</p><p>Number o…	<p><b>Interpretation</b></p><p>"447 cases of active tuberculosis were analyzed, 326 (68.3%) of which were culture-confirmed. Those individuals who developed active tuberculosis had a significantly greater mean ± SD baseline body height (1.56 ± 0.08 vs 1.54 ± 0.08; P.001) but lower body weight (54.9 ± 10.3 vs 57.6 ± 10.2; P.001) and BMI (22.5 ± 3.7 vs 24.3 ± 3.6; P.001) than those who did not."</p…	<p>Not available.</p>	<p>Not available.</p>	<p>15 Feburary 2024 Email: leung@dh.gov.hk - query about adjustment due to immunosupression.</p>
Li 2013	2013	PUB	24671128	<p><b>Study design: </b>prospective cohort study</p><p><b>Source of data:</b> clinical examinations &nbsp;</p><p><b>Study dates:</b> November 2004 to September 2011</p><p><b>Setting</b>: Outpatient</p><p><b>Countries</b>: Tanzania</p>	<p><b>Participant eligibility:</b></p><p>Inclusion criteria: HIV-infected children aged &lt;15 years; being enrolled in the Management and Development for Health pediatric program.&nbsp;<br>Exclusion criteria: diagnosed with TB at enrollment or within 30 days after enrollment; having unavailable information on TB treatment at enrollment or during follow-up.</p><p>Recruitment method: being enrolle…	<p><b>Tuberculosis (active tuberculosis or tuberculosis disease)</b></p><p>Definition: Incident TB, defined as children who were prescribed anti-TB medications during follow-up and who were not diagnosed with TB at enrollment or within 30 days after enrollment.</p><p>Method for measurement of outcome: children were screened for tuberculosis based on clinical symptoms, sputum smear (for children 5…	<p>Definition: &nbsp;Wasting, for children under or equal age 2, wasting was measured by weight for length Z-score; for children above age 2, wasting was defined by BMI Z-score. Z-score at least -2 was defined as non-wasting; -3 ≤ Z-score &nbsp;≤ -2 was defined as moderate wasting; Z-score -3 or less was defined as severe wasting.</p><p>Method for measurement: hight and weight were otained by nur…	<p>Number of participants: 6,579 children were enrolled, 5,040 were eligible for analysis.</p><p>Number of outcomes/events: 376 out of 5,040 childrendeveloped TB.</p><p>Amount of accumulated person-years (PY): 7,220.6 person-years of follow-up.&nbsp;</p><p>Number of participants, person-years and outcomes/events in relation to the number of candidate predictors (Events Per Variable): 10 confounde…	<p><b>Interpretation</b></p><p>Severe wasting was associated with a 1.8 times higher risk of TB than non-wasting in children (RR 1.8, 95%CI 1.3-2.5).&nbsp;</p><p><b>Comparison with other studies</b></p><p>Among adults, the triple burden of tuberculosis, HIV infection and malnutrition has been well-documented.</p><p><b>Discussion of generalizability</b></p><p>Not reported.</p><p><b>Strengths and l…	<p>This study is supported by U.S. President’s Emergency Plan for AIDS Relief (PEPFAR). Dr Duggan was supported in part by the Eunice Kennedy Shriver National Institute of Child Health and Human Development (NICHD K24HD058795).</p>	<p>There were no conflicts of interest reported.</p>	<p>No email to author.</p>
Lin 2018		PUB	24671130	<p><b>Study design: </b>Retrospective cohort studies&nbsp;</p><p><b>Source of data: </b>Survey data and insurance claims</p><p><b>Study dates: </b>2005 to 2008</p><p><b>Setting: </b>Outpatient</p><p><b>Countries: </b>Taiwan, China</p>	<p><b>Participant eligibility:</b> Adults who took part in a community-based voluntary health screening programm in New Taipei City. Exclusion criteria: having missing covariate data; having a previous history of tuberculosis.&nbsp;</p><p><b>Recruitment method:</b> voluntary free screening for chronic diseases and common cancers.</p><p><b>Participant description:</b></p><ul><li>Age: median age 51…	<p><b>Tuberculosis (active tuberculosis or tuberculosis disease)</b></p><p>Definition: Incident active tuberculosis.</p><p>Method for measurement of outcome: The diagnosis of tuberculosis is based on physical examination, bacteriologic evidence, chest radiography, and response to antituberculosis treatment. Cases of tuberculosis were defined as bacteriologically confirmed cases in the National Tu…	<p>Definition: Having a BMI &lt;18.5 kg/m² (following the World Health Organization classification).</p><p>Timing of measurement: At baseline.</p><p>Handling of predictor in the modeling: categorized; underweight (&lt;18.5 kg/m²), normal (≥18.5 kg/m² and &lt;25 kg/m²), overweight (≥25 kg/m² and &lt;30 kg/m²), and obese (≥30 kg/m²).</p>	<p><b>NIHS Cohort</b> (not included due to overlap; see Supplementary material 7), total number of participants: 48713.</p><p><b>NTC Cohort</b></p><p>Number of participants: 119,340 participants.</p><p>Number of outcomes/events: 322 cases of incident active tuberculosis.</p><p>Amount of accumulated person-years: 868,641 person-years.</p><p>Number of participants, person-years and outcomes/events …	<p><b>Interpretation</b></p><p>"During a median of &gt;7 years of follow-up, 491 individuals developed incident tuberculosis. In the causal mediation analysis, being underweight had a harmful effect (direct and indirect effect combined) on tuberculosis (adjusted hazard ratio, 2.28; 95% CI, 3.39–3.73) compared with normal-weight individuals."</p><p><b>Comparison with other studies</b></p><ul><li>"…	<p>This work was supported by the Taiwan Ministry of Science and Technology (grant MOST105-2628-B-002-025-MY3). The funder had no role in the study design, data collection, data analysis, data interpretation, or report writing.</p>	<p>The authors reported no conflicts of interest.</p>	<p>13 February 2024 Email at hsienho@ntu.edu.tw requesting data on missing data, outcome measure and adjusted analyses.</p><p>14 February 2024 The author provided information on all questions (changed our risk of bias assessment).</p>
Liu 2015	2015	PUB	24671132	<p><b>Study design:</b> Prospective cohort study</p><p><b>Source of data: </b>Survey and medical examinations&nbsp;</p><p><b>Study dates</b>: November 2004 - December 2012</p><p><b>Setting:</b> Outpatient</p><p><b>Countries:</b> Tanzania&nbsp;</p>	<p><b>Participant eligibility</b></p><p>Inclusion criteria: &nbsp;&gt;= 15 years of age, HIV-infected and attending an HIV clinic in Dar es Salaam.&nbsp;</p><p>Exclusion criteria: previously having had ART (n = 8912), being diagnosed with TB within 30 days after enrolment (n = 9711), having an unrecorded TB status within 30 days after enrolment (n = 6680), not having any follow-up visits (n = 15 …	<p><b>Tuberculosis (active tuberculosis or tuberculosis disease)</b><br>Definition: Incident TB cases were defined as patients who were free of TB at enrolment and newly diagnosed with TB during the study period.</p><p>Method for measurement of outcome: &nbsp;At each clinic visit, patients were screened for TB on the basis of clinical symptoms, including cough, fever, night sweats, weight loss an…	<p>Definition: BMI &lt;18.5,&nbsp;</p><p>Method for measurement: BMI was calculated as weight in kilograms divided by the square of the height in meters.&nbsp;</p><p>Timing of measurement: at enrollment.</p><p>Handling of predictors in the modeling: categorized; &lt;17, 17 to &lt;18.5, 18.5 to &lt;25, 25 to &lt;30, 30 kg/m².</p>	<p>Number of participants: 108,554 initially enrolled, 83,251 included in the initial sample, 67,686 participants included in the final sample (with follow-up data)</p><p>Number of outcomes/events: 7,602 participants were diagnosed with active TB.&nbsp;</p><p>Amount of accumulated person-years (PY): NR.&nbsp;</p><p>Number of participants, person-years and outcomes/events in relation to the number…	<p><b>Interpretation</b></p><p>Time-varying nutritional status was significantly associated with TB risk. Compared with patients with normal BMI (18.5–&lt;25.0kg/m<sup>2</sup>), patients with BMI&lt;17.0 had a 2-fold increased risk of TB, while overweight and obese patients had 36% and 45% per cent reduced risks, respectively (P value for trend&lt;0.001).&nbsp;</p><p><b>Comparison with other stud…	<p>The HIV care and treatment programme was supported by U.S. Presidents’ Emergency Plan for AIDS Relief (PEPFAR, grant number U51HA02522), and the Centers for Disease Control and Prevention (grant number 5U2GPS001966). The contents of this manuscript are solely the responsibility of the authors and do not necessarily represent the official views of the Centers for Disease Control and Prevention …	<p>There are no conflicts of interest.&nbsp;</p>	<p>No email to author (high risk of bias).</p>
Long 2020	2020	PUB	24671134	<p><b>Study design: </b>prospective cohort study&nbsp;</p><p><b>Source of data</b>: clinical examinations&nbsp;</p><p><b>Study dates</b>: October 2012 - 2018</p><p><b>Setting</b>: Outpatient</p><p><b>Countries</b>: China</p>	<p><b>Participant eligibility:&nbsp;</b></p><p>Inclusion criteria: Adults and children with rheumatic diseases treated with glucocorticoid for at least 4 weeks from October 2012 to May 2016; informed consent given.&nbsp;<br>Exclusion criteria: having possible active tuberculosis; being treated with TNF-a and non-TNF-a biological agents; Refusal of the T-SPOT TB-test.</p><p>Recruitment method: Pat…	<p><b>Tuberculosis (active tuberculosis or tuberculosis disease)</b></p><p>Definition: activation of latent TB infection (A latent tuberculosis infection (LTBI) was defined as a state of immune response to stimulation by antigens of Mycobacterium tuberculosis without evidence of active tuberculosis).&nbsp;</p><p>Method for measurement of outcome: The criteria for active tuberculosis were cough wi…	<p>Definition: BMI &lt;18.5 kg/m²</p><p>Method for measurement: NR, likely taken from clinical records</p><p>Timing of measurement: at baseline</p><p>Handling of predictors in the modeling: categorical; BMI &lt;18.5 kg/m² versus BMI ≥18.5 kg/m²</p>	<p>Number of participants: 349 participants had a latent TB infection and were considered for analysis (1,788 participants with rheumatic disease and receiving glucocorticoid treatment were screened with interferon-release assays)</p><p>Number of outcomes/events: 18 cases of active TB among those with a latent TB infection.</p><p>Amount of accumulated person-years (PY): N/A</p><p>Number of partic…	<p><b>Interpretation</b></p><p>The incidence density of TB in the patients with LTBI was 15 times higher than in the LTBI-negative group. Low BMI (OR 1.83; 95% CI, 1.61–2.82), high-dose glucocorticoid therapy (not low dose of 15 mg/d), and comorbidities that include interstitial lung disease and malignant tumors were associated with increased incidence of activation of LTBI.</p><p><b>Comparison w…	<p>NR.</p>	<p>No potential conflict of interest was reported by the authors.</p>	<p>13 February 2024 Email to tcmclinic@163.com requesting data on adjustment and missing data.</p>
Maro 2010	2010	PUB	24671136	<p><b>Study design: </b>prospective cohort study&nbsp;</p><p><b>Source of data: </b>medical examination</p><p><b>Study dates: </b>not mentioned.&nbsp;</p><p><b>Setting: </b>Outpatient</p><p><b>Countries: </b>Tanzania&nbsp;</p>	<p><b>Participant eligibility</b></p><p>Subjects were enrolled if they were aged ⩾18 years, had HIV infection, baseline CD4 counts of ⩾200 cells/μl and a scar from childhood Bacille Calmette-Guérin (BCG) immunization. <i>Exclusion</i>: pregnant women and subjects with active TB detected at baseline via clinical evaluation or cultures of sputum and blood.</p><p><b>Recruitment method</b></p><p>Sub…	<p><b>Tuberculosis (active tuberculosis or tuberculosis disease)</b></p><p>Definition and method for measurement of outcome: TB cases were defined by a blinded three-person expert panel according to the pre-defined and published study definitions detailed in Table 1 (below).</p><p>Definite TB</p><ul><li>1. One or more sputum cultures positive for <i>Mycobacterium tuberculosis </i>with ⩾10 cfu; or…	<p>Definition and method for measurement:<i> </i>BMI was calculated with height and weight. The standard equations to calculate BMI, and categorized BMI results by quartiles.</p><p>Timing of measurement: at baseline and at a second visit (‘Year 1 visit’) an average of 471 days (standard deviation 130 days) after the baseline visit</p><p>Handling of predictors in the modelling: Categorized baselin…	<p>Number of participants, number of outcomes/events and amount of accumulated person-years (PY): 92 cases of TB among 979 subjects followed for a mean of 3.2 years.</p><p>Number of participants, person-years and outcomes/events in relation to the number of candidate predictors (Events Per Variable): 92 cases for 3 confounders (30.67 cases per confounder)</p><p>Number of participants with any mis…	<p><b>Interpretation</b></p><p>There was a higher incidence of TB among subjects with a lower baseline BMI, a lower Year 1 BMI, and a greater BMI decrease from baseline to Year 1.</p><p>Subjects with a baseline BMI &lt; 17 kg/m2 had a high incidence of subsequent TB disease compared to subjects with a higher baseline BMI (27.3% vs. 9.2%, <i>P </i>= 0.0411).&nbsp;</p><p>BMI &lt; 17 kg/m2 and a dec…	<p>National Institutes of Health (NIH), Division of Ac- quired Immunodeficiency Syndrome, AI 45407 (CFR) and Fogarty International Center, D43-TW006807 (IM, CFR); NIH, National Center for Research Resources, Centers of Biomedical Research Excellence 5P20RR016437-08 (TL).</p>	<p>Not available.</p>	<p>No email to authors.</p>
Moore 2007	2007	PUB	24671138	<p><b>Study design:</b> prospective cohort study</p><p><b>Source of data:</b> medical examination</p><p><b>Study dates:</b> 1 May 2003 and 30 June 2005</p><p><b>Setting: </b>Outpatient</p><p><b>Countries: </b>Uganda</p>	<p><b>Participant eligibility:</b> Adult patients with AIDS who are eligible for ART.</p><p>Recruitment method: Patients were recruited either from the Home-based AIDS Care Project (HBAC): a clinical trial of three different monitoring strategies for patients receiving ART in Tororo district, a rural area in eastern Uganda, or patients registered in the AIDS Support Organization (TASO): a local H…	<p><b>Tuberculosis (active tuberculosis or tuberculosis disease)</b>&nbsp;</p><p>Definition and method for measurement of outcome: Diagnostic methods were restricted to sputum smears, radiographs, and clinical judgment.</p><ul><li>Patients with symptoms of pulmonary TB were required to have two positive sputum smears results for acid-fast bacilli to be diagnosed with TB. Those without two positiv…	<p>Definition and method for measurement: Body mass index &lt;= 18 kg/m2</p><p>Timing of measurement: at baseline&nbsp;</p><p>Handling of predictors in the modeling: one variable&nbsp;</p>	<p>Number of participants, number of outcomes/events and amount of accumulated person-years (PY): from a total of 1,044 participants, 53 (5.5%)were diagnosed with TB over a median of 1.4 years of follow-up (3.90 cases/100 person-years)</p><p>Number of participants, person-years and outcomes/events in relation to the number of candidate predictors (Events Per Variable): 53 cases in 4 confounders (…	<p><b>Interpretation</b></p><p>A total of 53 subjects were diagnosed with new TB events over a median of 1.4 years of follow-up, for a cumulative incidence rate of 3.90/100 person-years. TB incidence was associated with a BMI &lt;= 18 at baseline (RH, 2.80; 95% CI, 1.59 – 4.92) and marginally associated with a prior history of TB treatment (RH, 1.74; P = 0.07).</p><p><b>Comparison with other stud…	<p>There is no mention of the funding source<i>&nbsp;</i></p>	<p>Not available.</p>	<p>No email to author.</p>
Morán-Mendoza 2010	2010	PUB	24671140	<p><b>Study design:</b> retrospective cohort study</p><p><b>Source of data:</b> Close contacts program</p><p><b>Study dates:</b> 1990 to 2000</p><p><b>Setting:</b> outpatient</p><p><b>Countries:</b> Canada</p>	<p><b>Participant eligibility</b></p><p>Contacts of active cases recorded in the Division of TB Control at the British Columbia Centre for Disease Control (BCCDC)&nbsp;</p><p><b>Recruitment method:</b></p><p><i>Probably consecutive</i></p><p><b>Participant description:</b></p><ul><li>Age: <i>0-10 8.2%, &gt;10 91.8%, median 35 (range 0 to 107)</i></li><li>Sex: <i>59% female</i></li></ul><p><b>Risk…	<p><b>Tuberculosis (active tuberculosis or tuberculosis disease)</b></p><p><i>Definition and method for measurement of outcome:</i> 1) smear and/or culture positive for tubercle bacilli, 2) histopathological diagnosis or 3) clinical and radiological diagnosis of active TB, with complete treatment response, when smears and cultures were negative.</p><p>Was the same outcome definition (and method f…	<p>Definition and method for measurement: diagnosed by nurse or physician for all participants</p><p>Timing of measurement: at presentation from the database.</p><p>Handling of predictors in the modelling: dichotomous.</p>	<p>Number of participants, number of outcomes/events and amount of accumulated person-years (PY): 42,593 total number of close contacts.</p><p>Incidence of 668 per 100,000 population, 74% within the first year, 86% during the second year</p><p>Number of participants, person-years and outcomes/events in relation to the number of candidate predictors (Events Per Variable):</p><p>624/100,000 partici…	<p><b>Interpretation</b></p><p>“Once adjusted for other risk factors, having diabetes mellitus, renal failure and a chest X-ray compatible with previous TB did not significantly increase the risk of developing TB.” “Malnutrition was the most important risk factor in our study, and likely refl ects contacts with severe malnutrition.”&nbsp;</p><p><b>Comparison with other studies</b></p><p>“although…	<p>Not available</p>	<p>Not available</p>	<p>25 August 2023 Email: morano@queensu.ca&nbsp;<br>What were the definitions for diabetes and undernutrition?<br>How many of the TB cases were not confirmed with culture?<br>25 August 2023 - Response that information will be retrieved.<br>26 August 2023 - “-Diagnosis of DM and malnutrition: the presence of diabetes mellitus, chronic renal failure, any malignancy, aplastic anemia, malnutrition wa…
Nicholas 2011	2011	PUB	24671142	<p><b>Study design:</b> Prospective cohort study</p><p><b>Source of data: </b>Clinical health records</p><p><b>Study dates:</b> 2006 - 2008</p><p><b>Setting</b>: Outpatient</p><p><b>Countries: </b>Sub-Saharan Africa (Guinea, Kenya, Malawi, Mozambique, Nigeria, Uganda)</p>	<p><b>Participant eligibility</b></p><p>All HIV-infected adults who entered the programs from January 1, 2006, to September 30, 2008. Those with prevalent tuberculosis at program entry or with less than 15 days of follow-up were excluded.</p><p><b>Recruitment method</b></p><p>Consecutive participants from the program&nbsp;</p><p><b>Participant Description</b></p><ul><li>Age: Median 34 years</li><…	<p><b>Tuberculosis (active tuberculosis or tuberculosis disease)</b></p><p>Definition and method for measurement of outcome:</p><p>Pulmonary tuberculosis was diagnosed in patients with symptoms or signs suggestive of tuberculosis, such as fever, night sweats, weight loss, chest radiographic findings (where available), and/or lack of response to at least one course of antibiotics. The results of s…	<p>Definition and method for measurement: BMI &lt;18.5</p><p>Timing of measurement: at patient presentation</p><p>Handling of predictors in the modelling: categories</p>	<p>Number of participants, number of outcomes/events and amount of accumulated person-years (PY): 30134 eligible for inclusion, 8,998 patients with ≥3 months of pre-ART follow-up and 19,325 patients with &gt;15 days of follow-up on ART, adding up to 7754 person-years and 18,162 person-years respectively.</p><p>Number of participants, person-years and outcomes/events in relation to the number of c…	<p><b>Interpretation:</b></p><p>“We observed that tuberculosis incidence was 49% lower in patients with normal BMI than in malnourished adults.”</p><p><b>Comparison with other studies:</b></p><p>“Poor nutritional status is known to be a risk factor for tuberculosis development (refs 10,13,29,30) and weight loss is a common consequence of tuberculosis.”</p><p><b>Discussion of generalizability:</b>…	<p>Not available</p>	<p>Not available</p>	<p>No email to authors.</p>
Okwara 2017	2017	PUB	24671144	<p><b>Study design:</b> prospective cohort</p><p><b>Source of data: </b>Close Contacts Program</p><p><b>Study dates: </b>December 2011 - July 2013</p><p><b>Setting:</b> Outpatient</p><p><b>Countries: </b>Kenya</p>	<p><b>Participant eligibility:</b></p><p>Children &lt; 5 years, living and sleeping under the same roof and sharing facilities with an index case for at least two weeks before the index case’s TB diagnosis (smear-positive TB in the preceding month) was made. Excluded: those with pre-existing co-morbid chronic illnesses like cerebral palsy, congenital cardiac disease and diabetes mellitus.</p><p><…	<p><b>Tuberculosis (active tuberculosis or tuberculosis disease)</b></p><p>Definition and method for measurement of outcome: Clinical score (age, BCG scar, cough, weight loss, malnutrition, unexplained fever, fatigue, lymphadenopathy, respiratory symptoms despite antibiotics, spine deformity, unexplained abdominal swelling, change in temperament, suggestive or non-specific X-ray, TST positive, sp…	<p>Definition and measurement method:&nbsp;</p><ul><li>‘Weight for age’ was used to assess chronic malnutrition</li><li>&lt;60% as severe malnutrition</li><li>between 60 and 80% as moderate malnutrition</li><li>Weight faltering from growth charts.</li></ul><p>Measurement by a qualified paediatrician.</p><p>Timing of measurement: at patient presentation.</p><p>Handling of predictors in the modelli…	<p>Number of participants, number of outcomes/events and amount of accumulated person-years (PY): 428 close contacts, of which 368 completed 1 year follow up.</p><p>Number of participants, person-years and outcomes/events in relation to the number of candidate predictors (Events Per Variable): 6 incident TB cases, 3 in normal nutrition, 3 in malnutrition.</p><p>Number of participants with any mis…	<p><b>Interpretation:</b></p><p>“However, our findings suggest that nutrition support of contacts may optimize IPT benefits in resource restricted settlements.”</p><p><b>Comparison with other studies:</b></p><p>“Malnutrition is one of the stressors and increases the risk of progression to disease by 2–5 times [ref 19].”</p><p><b>Discussion of generalizability:</b></p><p>“Fairly good completion ra…	<p>The study was partly funded by Kenya National Council of Science Technology and Innovation (NACOSTI) and Kenyatta University, Nairobi.</p>	<p>The authors declare that they have no competing interests.</p>	<p>No queries to authors (study at high risk of bias).</p>
Paradkar 2020	2020	PUB	24671146	<p>Study design: prospective cohort study</p><p>Source of data: Patient data and medical examinations</p><p>Study dates: August 2014 to December 2017</p><p>Setting: outpatient</p><p>Countries: India</p>	<p><b>Participant eligibility:</b></p><p>Household contacts* (adults and children) of newly diagnosed pulmonary tuberculosis (PTB) adult (&gt; 18 years) patients enrolled into C-TRIUMPH. *A person who lived in the same house during the three months prior to the diagnosis of TB disease in the index patient (PTB patient)</p><p><b>Recruitment method:</b></p><p>Index TBD patients were initially diagn…	<p><b>Tuberculosis (active tuberculosis or tuberculosis disease)</b></p><p>Tuberculosis disease (TBD):</p><ul><li>Confirmed TBD: if the HCC had a specimen from any source positive by TB culture or GeneXpert/MTB Rif.&nbsp;</li><li>Probable TBD: negative culture or GeneXpert but a specimen from any source positive o AFB smear</li><li>Possible TBD: all specimens negative (by culture, GeneXpert and A…	<p>Definition and method for measurement: BMI &lt;18.5 kg/m<sup>2</sup> ≥18 yrs; BMI/age ≤ minus 2SD for HHC 10-18 yrs; weight/age ≤ minus 2SD for HHC ≤ 10 yrs (clinically assessed)</p><p>Timing of measurement: at enrollment</p><p>Handling of predictors in the modelling: Undernourished vs no undernourished</p>	<p>Number of participants, number of outcomes/events and amount of accumulated person-years (PY): 997 participants (after exclusion), 20 cases, overall incident TB disease rate of 12 per 1000 PY (95% CI = 8 to 19/1000 PY).</p><p>Number of participants, person-years and outcomes/events in relation to the number of candidate predictors (Events Per Variable)</p><ul><li>Baseline DM: 67 participants, …	<p><b>Interpretation:</b></p><p>Undernourished HHC patients with PTB are at higher risk of developing TB disease (aIRR = 6.16, 95%CI: 1.89 to 20.03, p = 0.003) than those who are not undernourished.</p><p>DM HCC of patients with PTB are not at higher risk of developing TB disease (unadjusted IRR = 0.64, 95% CI: 0.21–1.91, p = 0.42). However, it was not for incident TB disease in either of the ana…	<p>"Data in this manuscript were collected as part of the Regional Prospective Observational Research for Tuberculosis (RePORT) India Consortium. C-TRIUMPH is part of the RePORT consortium funded with Federal funds from the Government of India’s Department of Biotechnology (DBT), the Indian Council of Medical Research (ICMR), the USA National Institutes of Health (NIH), the National Institute of …	<p>The authors declared no competing interests.</p>	<p>No queries to the authors.</p>
Park 2022	2022	PUB	24671148	<p><b>Study design:</b> retrospective cohort study</p><p><b>Source of data: </b>Claims data</p><p><b>Study dates: </b>2009 to 2017</p><p><b>Setting: Outpatient</b></p><p><b>Countries:</b> Republic of Korea</p>	<p><b>Participant eligibility:</b></p><p>People who received a health examination through the NHIS between 1 Jan 2009 and 31 December 2010, and who had received health examinations for four consecutive years prior to 2009. Subjects were excluded if they were diagnosed with TB during 2006-2009 (period for which change of body weight was measured), died or were diagnosed with TB within one year aft…	<p><b>Tuberculosis (active tuberculosis or tuberculosis disease)</b></p><p>Not measured, but taken form medical data from the NHIS&nbsp;</p><p>Type of outcome: occurrence of newly diagnosed TB</p><p>Time of outcome occurrence or summary of duration of follow-up: The cohort was followed from 1 year after the health examination date to the date of occurrence of TB or until the end of the study peri…	<p><b>Definition and method for measurement:</b></p><p>BMI&lt;18.5 kg/m<sup>2</sup>, clinically assessed; people were stratified according to how often they were categorized as being underweight from 2006-2009 or 2007-2010.</p><p><b>Timing of measurement:</b></p><p>At patient presentation</p><p><b>Handling of predictors in the modelling:</b></p><p>The cumulative number of underweights was defined…	<p>Number of participants, number of outcomes/events and amount of accumulated person-years (PY): 2,396,434 patients included in analyses; 9,322 cases</p><p>Number of participants, person-years and outcomes/events in relation to the number of candidate predictors (Events Per Variable)</p><ul><li>BMI &lt;18.5 kg/m²: (only group 1): 50,077 participants; 335 cases of newly diagnosed TB; 0.9461 IR pe…	<p><b>Interpretation:</b></p><p>"The highest accumulated number of underweight was significantly associated with occurrence of TB. In patient with the highest accumulated number of underweight demonstrated the highest risk of occurrence of TB, event after adjusting for demographic factors and underlying diseases (aHR 3.326, 95% CI 3.004– 3.84)"</p><p><b>Comparison with other studies:</b></p><p>"U…	<p>This work was supported as a research program funded by the Konkuk University Medical Center</p>	<p>All authors declare that they have no conflict of interests.</p>	<p>15 February 2024 Email hkd917@naver.com about cultures.</p>
Park 2023	2023	PUB	24671150	<p><b>Study design: </b>retrospective cohort study</p><p><b>Source of data: </b>claims data&nbsp;</p><p><b>Study dates:</b> 2002-2017&nbsp;</p><p><b>Setting: </b>Outpatient&nbsp;</p><p><b>Countries:</b> Korea</p>	<p><b>Participant eligibility:</b></p><p>Patients who underwent gastrectomy (total or subtotal) or endoscopic submucosal dissection after being newly diagnosed with gastric cancer between 2004 and 2016 and their 10-fold matched controls, excluding any patient who had cancer or TB at least two years prior to gastric cancer diagnosis and those with covariate missing values.</p><p><b>Recruitment met…	<p><b>Tuberculosis (active tuberculosis or tuberculosis disease)</b></p><p>Definition: incident TB</p><p>Method for outcome measurement: extracted from the insurance claims database defined as follows: 1) having a TB dianostic code (A15-A19 or U843) after the dat of gastrectomy or ESD; and 2) having a prescription of 3 or more TB treatment drugs (isoniazid, rifampin, ethambutol, pyrazinamide, and…	<p>Definition and method for measurement: BMI &lt;18.5 clinically assessed.</p><p>Timing of measurement: at patient presentation.</p><p>Handling of predictors in the modelling: categorical; BMI &lt;18.5, ≥18.5-&lt;23, ≥23-&lt;25, ≥25-&lt;27.5, ≥27.5 kg/m²</p>	<p>Number of participants, number of outcomes/events and amount of accumulated person-years (PY):&nbsp;</p><p>Total number: 288,955 (57,791 for the gastrectomy group, 231,164 for the control group); 1,997 cases in the control cohort; 179,713 PY in the control cohort</p><p>Number of participants, person-years and outcomes/events in relation to the number of candidate predictors (Events Per Variabl…	<p><b>Interpretation:</b></p><p>A lower BMI and diabetes increased the risk of TB incidence.&nbsp;</p><p><b>Comparison with other studies:</b></p><p>None</p><p><b>Discussion of generalizability:</b></p><p>"To generalize the results of this study, caution is needed because the incidence and risk factors of TB are closely related to country-specific confounders, such as health expenditure per capit…	<p>"This work was supported by a grant from the National Research Foundation of Korea (NRF) funded by the Ministry of Science and ICT of the Korean government (Grant number: NRF-2022R1A2C1004822). The funders played no role in the study design, collection, analysis, and interpretation of data; in the writing of the manuscript; or in the decision to submit the manuscript for publication."</p>	<p>The authors declare no conflicts of interest.</p>	<p>15 February 2024 Email jwkwon@knu.ac.kr about culture.</p>
Pealing 2015	2015	PUB	24671152	<p><b>Study design</b>: Retrospective cohort study</p><p><b>Source of data</b>: Electronic health records and claims data&nbsp;</p><p><b>Study dates</b>: January 1990 -December 2012</p><p><b>Setting</b>: inpatient and outpatient</p><p><b>Country</b>: United Kingdom</p>	<p><b>Participant eligibility:</b></p><p>Inclusion criteria: An exposed cohort was created, composed of patients within the UK Clinical Practice Research Datalink with incident diabetes (types 1 and 2 included), ≥5-years old, who had their first recorded diagnosis for diabetes in the study period, from 1st of January 1990 to 31st of December 2012 (A diagnosis of diabetes was considered incident i…	<p><b>Tuberculosis (active tuberculosis or tuberculosis disease)</b></p><p>Definition: Read codes for all forms of tuberculosis (not including presciptions of anti-tuberculosis drugs).</p><p>Method for measurement of outcome: NR</p><p>Was the same outcome definition (and method for measurement) used in all patients? Likely yes</p><p>&nbsp;Type of outcome: TB cases (all types)&nbsp;</p><p>Time of …	<p>Definition: Not defined as such; BMI &lt; 20 kg/m²</p><p>Method for measurement: extracted from electronic health records.</p><p>Timing of measurement: at enrollment&nbsp;</p><p>Handling of predictors in the modelling: categorical; BMI &lt;20, BMI 20- &lt;25, BMI 25- &lt; 30, BMI ≥30 kg/m²</p>	<p>Number of participants: 1,441,347 participants.</p><p>Number of outcomes/events: 969 cases.&nbsp;</p><p>Amount of accumulated person-years (PY): a little less than seven million person-years of follow-up.</p><p>Number of participants, person-years and outcomes/events in relation to the number of candidate predictors (Events Per Variable):</p><ul><li>DM: 222,731 participants 97,861 (43.9 %) wit…	<p><b>Interpretation</b></p><p>Results for the association between BMI level and TB were not mentioned in the manuscript text, as the paper aimed to study the association between diabetes and TB incidence. BMI was used as a confounding variable in the analysis.</p><p><b>Comparison with other studies</b></p><p>Not reported.</p><p><b>Discussion of generalizability</b></p><p>However, the effect size…	<p>This article presents independent research supported by a National Institute for Health Research (NIHR) In Practice Fellowship to LP (grant number NIHR/ IPF/11/05). DAJM received Wellcome Trust funding (grant number 092691/Z/ 10/Z). LS is supported by a Wellcome Trust Senior Research Fellowship in Clinical Science. All authors carried out this research independently of the funding bodies. The …	<p>The authors declare that they have no competing interests.</p>	<p>No queries to the authors (high risk of bias)</p>
Sabasaba 2019	2019	PUB	24671154	<p><b>Study design:</b> retrospective cohort study</p><p><b>Source of data</b>: clinical health records</p><p><b>Study dates</b>: January 2011 to December 2014</p><p><b>Setting</b>: Outpatient</p><p><b>Countries</b>: Tanzania&nbsp;</p>	<p><b>Participant eligibility:</b></p><p>Inclusion Criteria: HIV-positive adults (≥15 years) enrolled in care and treatment clinics in Dar es Salaam region for the first time between January 2011 and December 2014.</p><p>Exclusion Criteria: Patients aged below 15 years, those with missing age information, and patients diagnosed with TB or taking anti-TB medications at enrollment.</p><p><b>Recruit…	<p><b>Tuberculosis (active tuberculosis or tuberculosis disease)</b></p><p>Definition and method for measurement of outcome:</p><p>Incident TB was documented in the dataset as a patient newly diagnosed with TB by either an Acid-Fast Bacilli sputum smear or chest radiograph or prescribed anti-TB medications during follow-up. Method of Measurement: Clinical diagnosis and prescribed medications.&nbs…	<p>Definition and method for measurement:&nbsp;<i> </i>BMI categories (Underweight &lt;18.5, Normal 18.5-24.5, Overweight 25-29.9, Obese &gt;=30), clinically assessed.</p><p>Timing of measurement: at baseline.</p><p>Handling of predictors in the modelling: categorized into BMI levels.&nbsp;</p>	<p>Number of participants, number of outcomes/events and amount of accumulated person-years (PY): 68,378 participants (final eligible sample); 3,124 TB cases; 114,926 Person-Years.&nbsp;</p><p>Number of participants, person-years and outcomes/events in relation to the number of candidate predictors (Events Per Variable): 3,124 cases and 8 confounders, 390.5 cases per confounder.</p><p>Number of p…	<p><b>Interpretation</b></p><p>"IPT reduces TB incidence rates among HIV-infected adults. Risk factors include being male, underweight, advanced WHO stage, use of cotrimoxazole and ART. The overall TB incidence rate was 2.7/100 person-years (95% CI, 2.6-2.8)."</p><p>"Factors associated with significantly increased risk for TB included male patients (aHR = 1.8, 95% CI; 1.6–2.0) compared to females…	<p>The authors received no funding for this work.&nbsp;</p>	<p>The authors declare that they have no competing interests.&nbsp;</p>	<p>No queries to authors (high risk of bias).</p>
Soh 2019	2019	PUB	24671156	<p><b>Study design: </b>prospective cohort study</p><p><b>Source of data:</b> surveys and national health TB registry&nbsp;</p><p><b>Study dates:</b> 1993 - 31 December, 2014&nbsp;</p><p><b>Setting</b>: Outpatient</p><p><b>Countries</b>: Singapore</p>	<p>Participant eligibility: Participants were citizens or permanent residents of Singapore and belonged to major Chinese dialect groups (Hongkoniens and Cantonese). There were 63257 men and women; the final analysis included 50398. Exclusions: participants with a history of active TB before recruitment (n = 3012) and participants with missing data on height and/or weight (n = 9847).&nbsp;</p><p>R…	<p><b>Tuberculosis (active tuberculosis or tuberculosis disease)</b></p><p>Definition and method for measurement of outcome:</p><p>Active TB cases were identified via linkage with the National TB Registry. The notification of TB cases in Singapore is mandatory by law, and all suspected and confirmed TB cases must be notified to the Ministry of Health within 72 h of the initial treatment for TB an…	<p>Definition and method for measurement: BMI of participants was calculated using weight (kg) divided by height (m) squared (clinically assessed). BMI categories: &lt;18.5 kg/m<sup>2</sup> (underweight), 18.5–&lt;23 kg/m<sup>2</sup>, 23– &lt;27.5 kg/m<sup>2</sup> and &gt;=27.5 kg/m<sup>2</sup> (obese).</p><p>Timing of measurement: (e.g., at patient presentation, at diagnosis, at treatment initia…	<p>Number of participants, number of outcomes/events and amount of accumulated person-years (PY): 50,398 participants included; 990 cases of active TB over a mean follow-up period of 16.9 +/- 5.0 years.&nbsp;</p><p>Number of participants, person-years and outcomes/events in relation to the number of candidate predictors (Events Per Variable): 144 cases in diabetes, 164 in undernutrition</p><p>Num…	<p><b>Interpretation</b>:&nbsp;</p><ul><li>"T2D was associated with increased TB risk (HR 2.31, 95% CI 1.93–2.78). Conversely, BMI was inversely associated with TB risk: HR for underweight (BMI &lt; 18.5 kg/m2) was 2.87 (95% CI 2.15 – 3.82) compared to obese (BMI &gt;= 27.5 kg/m2) individuals."</li><li>"Compared to obese individuals without T2D, HR for active TB among underweight individuals with…	<p>National Institutes of Health, Bethesda, MD, USA (R01 CA144034 and UM1 CA182876). WPK is supported by the National Medical Research Council, Singapore (NMRC/CSA/0055/2013)</p>	<p>The authors declare no conflicts of interest.</p>	<p>No queries to the authors (high risk of bias)</p>
Sudfeld 2013	2013	PUB	24671158	<p><b>Study design</b>: prospective cohort study<i>&nbsp;</i></p><p><b>Source of data</b>: medical examinations</p><p><b>Study dates</b>: 2006-2009&nbsp;</p><p><b>Setting</b>: Outpatient</p><p><b>Countries</b>: Tanzania&nbsp;</p>	<p><b>Participant eligibility:</b></p><p>Tanzanian adults (&gt;=18 y; men and women) initiating ART enrolled in a multivitamin trial (vitamins B complex, C, and E) at high amounts compared with standard amounts of the Recommended Dietary Allowance (RDA), and intended to stay in Dar es Salaam for &gt;=2 y. Women who were pregnant or lactating were excluded.</p><p><b>Recruitment method:</b></p><p>R…	<p><b>Tuberculosis (active tuberculosis or tuberculosis disease)</b></p><p>Definition and method for measurement of outcome: Pulmonary tuberculosis was diagnosed according to Tanzanian National Tuberculosis and Leprosy Program guidelines.&nbsp;</p><ul><li>Participants with symptoms of pulmonary tuberculosis were asked to provide the following 3 sputum samples: a spot sputum specimen at the study …	<p>Definition and method for measurement: BMI at ART initiation was calculated as the patient’s weight divided by the patient’s height squared. BMI was defined as moderate-to-severe malnutrition (&lt;17.0), mild malnutrition (&gt;=17.0 and &lt;18.5), normal (&gt;=18.5 and &lt;25.0), and overweight or obese (&gt;=25) categories.</p><p>Timing of measurement: at baseline and at scheduled monthly cli…	<p>Number of participants, number of outcomes/events and amount of accumulated person-years (PY): 3,389 patients had their BMI measured, 2,255 had their weight measured at 1 month; 147 patients had TB at ART initiation, 83 cases of TB 1 month after ART initiation; PY not mentioned.&nbsp;</p><p>Number of participants, person-years and outcomes/events in relation to the number of candidate predicto…	<p><b>Interpretation</b></p><ul><li>"Low BMI at ART initiation and weight loss after one month of treatment were independently associated with subsequent mortality in HIV-infected adults in Tanzania. In addition, the magnitude of the weight-loss association significantly varied across baseline BMI strata."</li><li>"Lower BMI at ART initiation was significantly associated with an increased hazard …	<p>Data on funding was not available.</p>	<p>None of the authors had a conflict of interest<i>.</i></p>	<p>No queries to the authors (high risk of bias).</p>
Tchakounte Youngui 2020	2020	PUB	24671160	<p><b>Study design</b>: retrospective cohort study</p><p><b>Source of data</b>: surveys and medical examination</p><p><b>Study dates</b>: 2010-2016</p><p><b>Setting</b>: Outpatient</p><p><b>Countries</b>: 9 West African countries</p>	<p><b>Participant eligibility:</b></p><p>HIV-infected patients aged ≥16 years who started ART from 2010 to 2016 and who had ≥1 follow-up visit post–ART initiation who did not receive isoniazid preventive treatment (IPT). <i>Exclusion</i>: those with prevalent TB. </p><p><b>Recruitment method:</b></p><p>Patients initiated on ART in sites from the IeDEA West Africa Cohort, an international epidemio…	<p><b>Tuberculosis (active tuberculosis or tuberculosis disease)</b></p><p>Definition and method for measurement of outcome:</p><p>They defined&nbsp;</p><ol><li><u>History of TB</u> as TB reported more than 6 months before ART initiation,&nbsp;</li><li><u>Prevalent TB</u> as TB reported between 6 months before and 1 week after ART initiation, and&nbsp;</li><li><u>Incident TB</u> as the first TB e…	<p>Definition and method for measurement: BMI ≤16, 16-21, ≥21</p><p>Timing of measurement: at baseline, otherwise not reported.</p><p>Handling of predictors in the modeling: categorized into BMI levels.&nbsp;</p>	<p>Number of participants with any missing value (including predictors and outcomes): 6,938 total participants in multivariate analysis (n = 4,249, 2,689 observations deleted due to missing data)).</p><p>Number of participants with missing data for each predictor: not reported.&nbsp;</p><p>Handling of missing data (e.g., complete-case analysis, imputation, or other methods): The missing indicator…	<p><b>Interpretation</b></p><p>"A total of 189 TB cases were reported from a total of 6,938 patients, for an overall incidence rate of 3.33 cases per 100 person-years (95% CI, 2.85–3.80). The median time from ART initiation to incident TB (IQR) was 2.84 (0.92–5.55) months. In multivariate analysis, TB incidence remained significantly higher in sites in Côte d’Ivoire, in male patients, in patients…	<p>"The study was conducted under the IeDEA West Africa collaboration grants funded by the National Cancer Institute (NCI), the National Institute of Mental Health (NIMH), the Eunice Kennedy Shriver National Institute of Child Health &amp; Human Development (NICHD), and the National Institute of Allergy and Infectious Diseases (NIAID); grant number: 5U01AI069919). The funders had no role in the s…	<p>The authors report no conflict of interests.</p>	<p><mark class="marker-yellow">We requested information from the authors for the subgroup of BMI &lt;18.5, and they provided the analysis that allowed us to incorporate these findings (18.11.2024).</mark></p>
Tiruneh 2019	2019	PUB	24671162	<p><b>Study design</b>: retrospective cohort study&nbsp;</p><p><b>Source of data</b>: clinical health records</p><p><b>Study dates</b>: September 2009 - 10th September, 2012</p><p><b>Setting</b>: Outpatient</p><p><b>Countries</b>: Ethiopia&nbsp;</p>	<p>Participant eligibility:&nbsp;</p><p>Inclusion criteria: Adult patients enrolled on ART, aged 18 and older, free of active TB at enrollment, and who completed six months of Isoniazid therapy were included in the exposed group (n = 200). For the unexposed cohort, patients who had never initiated IPT and met all other previously stated criteria were included (n = 400). Exclusion criteria: NR.</p…	<p><b>Tuberculosis (active tuberculosis or tuberculosis disease)</b></p><p>Definition: incident tuberculosis</p><p>Method for measurement of outcome: NR; extracted from clincal records.&nbsp;</p><p>Was the same outcome definition (and method for measurement) used in all patients? Unclear</p><p>&nbsp;Type of outcome: single endpoint&nbsp;</p><p>Time of outcome occurrence or summary of duration of …	<p>Definition: NR; BMI &lt;18.5 kg/m²</p><p>Method for measurement: extracted from clinical records.</p><p>Timing of measurement: at baseline.&nbsp;</p><p>Handling of predictors in the modeling: categorized; BMI &lt;18.5 versus BMI ≥18.5 kg/m².</p>	<p>Number of participants: 600 adult HIV patients receiving ART.</p><p>Number of outcomes/events: 53 cases of incident TB.</p><p>Amount of accumulated person-years (PY): 1482.55 person-years. &nbsp;</p><p>Number of participants, person-years and outcomes/events in relation to the number of candidate predictors (Events Per Variable): 53 cases and 9 confounders (5 cases per confounder).&nbsp;</p><p…	<p><b>Interpretation</b></p><p>Tuberculosis incidence among the Isoniazid-treated group was 1.98 per 100 person-years and 4.52 per 100 person-years in the untreated group. BMI was a significant predictor of tuberculosis risk. At baseline, patients with a BMI below 18.5kg/m² had a 1.85 greater chance of developing TB than those with a BMI above 18.5kg/m2 (AHR= 1.85, CI=1.02-3.55).</p><p><b>Compari…	<p>NR</p>	<p>The authors declare that they have no conflicts of interest regarding the publication of this manuscript.</p>	<p>15 February 2024 Email gemechu333@gmail.com asking about culture and missing data.</p><p>23 February 2024 The author indicated that no culture was available but some had XPert testing, we required additional information to further define the risk of bias judgement.</p>
Van Rie 2011	2011	PUB	24671164	<p><b>Study design</b>: prospective cohort study</p><p><b>Source of data</b>: clinical examinations</p><p><b>Study dates</b>: April 2004 to March 2008.&nbsp;</p><p><b>Setting</b>: Outpatient</p><p><b>Countries</b>: South Africa</p>	<p>Participant eligibility</p><p>Inclusion criteria: Adults with HIV infection who initiated ART in the Themba Lethu Clinic between April 2004 and March 2007. Exclusion criteria: NR</p><p>Recruitment method: NR.</p><p>Participant Description:</p><ul><li>Age: mean age ranged between 36.3 and 36.6 years</li><li>Sex: ranged between 37.7% and 37.6% male</li></ul><p>Risk factors:&nbsp;</p><ul><li>diab…	<p><b>Tuberculosis (active tuberculosis or tuberculosis disease)</b></p><p>Definition: Incident TB; a first episode of TB within 6 months after initiation of ART.</p><p>Method for measurement of outcome: &nbsp;Pulmonary TB was diagnosed using smear microscopy or algorithms for smear-negative TB that included chest x-ray, culture &nbsp;and the decision of a physician to prescribe a full course of …	<p>Definition: BMI &lt;18.5 kg/m²</p><p>&nbsp;Method for measurement: NR, likely taken from clinical examinations.&nbsp;</p><p>Timing of measurement: at baseline and every 6 months. &nbsp;</p><p>Handling of predictors in the modeling: categorized; BMI &lt;18.5, 18.5–24.9, and ≥25 kg/m²&nbsp;</p>	<p>Number of participants: 7,536 enrolled.</p><p>Number of outcomes/events: 284 cases of TB within the first 6 months after starting ART.</p><p>Amount of accumulated person-years (PY): 161,000 person-years.</p><p>Number of participants, person-years and outcomes/events in relation to the number of candidate predictors (Events Per Variable): 284 cases and 6 confounders (47 cases per confounder).&n…	<p><b>Interpretation</b></p><p>"The cumulative probability of developing TB within 6 months on ART was 5.7% (95% CI, 5.2–6.3) in the first year of ART, 7.6% (95% CI, 6.9–8.3) by the end of the second year, 9% (95% CI, 8.2–9.8) by the end of the third year, and 10.1.% (95% CI, 8.9–11.5) by the end of the fourth year of ART. Poor nutritional status at the time of presentation for ART was also assoc…	<p>Clinical activities at the Themba Lethu Clinic are supported by the South African National and Gauteng provincial Department of Health with additional funding support from the US President’s Emergency Plan for AIDS Relief (PEPFAR) in a grant by USAID to Right to Care and the Institution (674-A-00-08-00007-00).&nbsp;<br>A.V.R., D.W., and I.S. received funding from the National Institute for Hea…	<p>The authors have no financial, consultant, institutional or other conflict of interest to declare.</p>	<p>15 February 2024 Email vanrie@email.unc.edu about culture and missing data.</p>
Were 2009	2009	PUB	24671166	<p><b>Study design</b>: prospective cohort study</p><p><b>Source of data</b>: clinical assessment and laboratory data</p><p><b>Study dates</b>: May 2003 and June 2005</p><p><b>Setting</b>: Outpatient</p><p><b>Countries</b>: Uganda&nbsp;</p>	<p>Participant eligibility:&nbsp;<br>Inclusion criteria: HIV infected adults; aged ⩾18 years; eligible for ART.<br>Exclusion criteria: having active TB at baseline.</p><p>Recruitment method: HIV infected adults in the Home-Based AIDS Care (HBAC) project in Uganda enrolled. Clients registered with the AIDS Support Organization (a local HIV/acquired immunodeficiency syndrome care and support organi…	<p><b>Tuberculosis (active tuberculosis or tuberculosis disease)</b></p><p>Definition: Incident tuberculosis, diagnosed after three months of ART.</p><p>Method for measurement of outcome: Patients with symptoms of pulmonary TB were required to have two AFB-positive sputum smears collected on separate occasions to be diagnosed with TB. Patients without two positive smears underwent chest radiograp…	<p>Definition: BMI ⩽18 kg/m²</p><p>Method for measurement: NR.&nbsp;</p><p>Timing of measurement: at baseline.&nbsp;</p><p>Handling of predictors in the modeling: categorical; BMI ⩽18 kg/m² versus &nbsp;&gt;18 kg/m²&nbsp;</p>	<p>Number of participants: 1,995 participants enrolled, of whom 1,015 were eligible for ART.</p><p>Number of outcomes/events: 28 cases of TB after 3 months of ART.</p><p>Amount of accumulated person-years (PY): N/A</p><p>Number of participants, person-years and outcomes/events in relation to the number of candidate predictors (Events Per Variable): 28 cases and 6 confounders (4 cases per confound…	<p><b>Interpretation</b></p><p>In matched analyses compared to non-TB cases, BMI ≤18 kg/m² had a higher odds of being associated with TB (OR 1.5; 95% CI: 0.4-5.2).&nbsp;</p><p><b>Comparison with other studies</b></p><p>No reports of other studies that evaluated the association between undernutrition and incident TB.</p><p><b>Discussion of generalizability</b></p><p>Not reported.</p><p><b>Strength…	<p>Funding was provided by the US Centers for Disease Control and Prevention and the US Agency for International Development through the President’s Emergency Plan for AIDS Relief.</p>	<p>Potential conflicts of interest were not reported.</p>	<p>15 February 2024 Email Dr Were wgw7@ug.cdc.gov about culture and sensitivity analyses.</p>
Worodria 2011	2011	PUB	24671168	<p><b>Study design</b>: prospective cohort study</p><p><b>Source of data</b>: clinical examinations.&nbsp;</p><p><b>Study dates</b>: NR.</p><p><b>Setting</b>: Outpatient</p><p><b>Countries</b>: Uganda</p>	<p>Participant eligibility:</p><p>Inclusion criteria: age &gt;18 years; documented HIV infection; ART eligibility according to Uganda Ministry of Health guidelines (CD4 &lt; 250 cells/μL); ART-naive; no evidence of active TB disease by acid-fast bacilli (AFB) smear microscopy and chest radiograph (CXR); willingness to participate in all followup visits and clinical examinations and to have blood …	<p><b>Tuberculosis (active tuberculosis or tuberculosis disease)</b></p><p>Definition: ART-associated TB (defined as all TB diagnosed during ART).&nbsp;</p><p>Method for measurement of outcome: following TB screening, participants were judged to have active TB based on clinical assessment, sputum microscopy (incl mycobacterial cultures) or cheast X-ray.</p><p>Was the same outcome definition (and …	<p>Definition: BMI &lt;18.5 kg/m²; &nbsp;according to WHO recommendations.</p><p>Method for measurement:<i> </i>Based on clinical records.</p><p>Timing of measurement: at baseline.&nbsp;</p><p>Handling of predictors in the modeling: categorized; BMI &lt;18.5 versus BMI ≥18.5.</p>	<p>Number of participants: 225 participants enrolled.</p><p>Number of outcomes/events: 14 cases of TB ( 8 were ART-associated TB).</p><p>Amount of accumulated person-years (PY): N/A&nbsp;</p><p>Number of participants, person-years and outcomes/events in relation to the number of candidate predictors (Events Per Variable): 14 cases of TB and 7 confounders (2 cases per condounder).&nbsp;</p><p>Numb…	<p><b>Interpretation</b></p><p>"A body mass index of less than 18.5 kg/m² BMI (HR 5.85 95% CI 1.24–27.46) was a risk factor for ART-associated TB at multivariate analysis."</p><p><b>Comparison with other studies</b></p><p>Low BMI is a marker for poor prognosis in patients with HIV and has also been associated with an increased risk of TB and death.</p><p><b>Discussion of generalizability</b></p><…	<p>This study received financial support of an EC FP6 Specific Targeted Research Project (STREP) no. LSHP-CT-2007- 037659-TBIRIS.</p>	<p>COIs were not declared</p>	<p>No queries to the authors were necessary.</p>
Yen 2017	2017	PUB	24671170	<p><b>Study design</b>: retrospective cohort study</p><p><b>Source of data</b>: survey and national insurance claims.&nbsp;</p><p><b>Study dates</b>: 2005 to 2013</p><p><b>Setting</b>: Outpatient</p><p><b>Countries</b>: Taiwan</p>	<p>Participant eligibility</p><p>Inclusion criteria:<i> </i>Adults (aged ⩾18 years); participation in the cross-sectional National Health Survey (NHIS) in 2001, 2005 or 2009. Exclusion criteria: tuberculosis at baseline.&nbsp;</p><p>Recruitment method: all participants from three rounds (2001, 2005 and 2009) of the National Health Interview Survey (NHIS). &nbsp;</p><p>Participant description:</p>…	<p><b>Tuberculosis (active tuberculosis or tuberculosis disease)</b></p><p>Definition: incident active tuberculosis</p><p>Method for measurement of outcome: The presence of an ICD-9-CM code 010–018 and a prescription for at least two anti-TB drugs (e.g., isoniazid, ethambutol, rifampin or pyrazinamide) for 4 weeks.</p><p>Was the same outcome definition (and measurement method) used in all patient…	<p>Definition: BMI &lt;18.5 kg/m²</p><p>Method for measurement: BMI was self reported.&nbsp;</p><p>Timing of measurement: at baseline interview.&nbsp;</p><p>Handling of predictors in the modeling: categorized: obese (BMI ⩾27), overweight (BMI 24–26.9), normal (BMI 18.5–23.9), and underweight (BMI&lt;18.5).&nbsp;</p>	<p>Number of participants: 46,028</p><p>Number of outcomes/events: 241&nbsp;</p><p>Amount of accumulated person-years (PY): &nbsp;N/A</p><p>Number of participants, person-years and outcomes/events in relation to the number of candidate predictors (Events Per Variable): 241 cases and 13 confounders (18 cases per confounder).&nbsp;</p><p>Number of participants with any missing value (include predic…	<p><b>Interpretation</b></p><p>"After controlling for subject demographics and comorbidities, underweight was associated with a higher risk of incident active TB (OR, 1.32; 95% CI, 0.79 − 2.20). Factors independently associated with incident TB were older age, male sex, current smoking, diabetes and COPD. This study observed a strong linear dose–response relation of increasing BMI with lower risk…	<p>Not available</p>	<p>The authors declare no conflict of interest.&nbsp;</p>	<p>15 February 2024 Email DAD57@tpech.gov.tw about culture confirmation.</p>
Yoo 2021a	2021	PUB	24671172	<p><b>Study design</b>: Retrospective cohort study</p><p><b>Source of data</b>: Survey and insurance claims data</p><p><b>Study dates</b>: January 2009 - December 2018</p><p><b>Setting</b>: Outpatient</p><p><b>Countries</b>: South Korea</p>	<p>Participant eligibility</p><p>Inclusion criteria: aged 66 years; participation in the National Screening Program for Transitional Ages for Koreans (NSPTA) between 2009 and 2014.&nbsp;<br>Exclusion criteria: any registered disability, missing data, having a diagnosis of TB, anaemia, cancer or end-stage renal disease before participation in the NSPTA.</p><p>Recruitment method: voluntary particip…	<p><b>Tuberculosis (active tuberculosis or tuberculosis disease)</b></p><p>Definition: Incident tuberculosis</p><p>Method for measurement: Based on insurance codes that are required for patients with active TB after confirmation of their diagnosis to receive free medication (V000, V206, and V246).&nbsp;</p><p>Was the same outcome definition (and method for measurement) used in all patients? Yes</…	<p>Definition: BMI &lt;18.5 kg/m² (according to the AsiaPacific criteria of the World Health Organization)<br>Method for measurement: BMI (kg/m²) was calculated as the subject’s weight in kilograms divided by the square of the subject’s height in meters.</p><p>Timing of measurement: at baseline.&nbsp;</p><p>Handling of the predictor in the modelling: categorized; &nbsp;underweight (&lt;18.5 kg/m<…	<p>Number of participants: 1,245,640 participants</p><p>Number of outcomes/events: 9,344 new cases of TB</p><p>Amount of accumulated person-years (PY): 151,232 PY.&nbsp;</p><p>Number of participants, person-years and outcomes/events in relation to the number of candidate predictors (Events Per Variable): 648 TB cases and 13 confounders, 49 cases per confounder.&nbsp;</p><p>Number of participants …	<p><b>Interpretation</b></p><p>"Individuals with incident TB were more likely to be men, current smokers, heavy alcohol drinkers, physically inactive, and have a lower BMI, haemoglobin, GFR, and slower TUG (Timed up-and-go test) test time compared with those without incident TB. They also were more likely to have a higher prevalence of anaemia, DM, stroke, and pulmonary disease compared with thos…	<p>The authors received no financial support for the research, authorship, and/or publication of this article.</p>	<p>The authors declare that there is no conflict of interest.</p>	<p>15 February 2023 Email dwshin.md@gmail.com about diagnosis.</p>
Youn 2022	2022	PUB	24671174	<p><b>Study design</b>: retrospective cohort study</p><p><b>Source of data:</b> insurance data&nbsp;</p><p><b>Study dates</b>: 2002 to 2013</p><p><b>Setting</b>: Outpatient</p><p><b>Countries</b>: South Korea</p>	<p>Participant eligibility: Patients with newly diagnosed TB were included in this study. <i>Exclusion</i>: patients who had ICD-10 codes for TB or a prescription history of any anti-TB medications during a washout period of two years (2002–2003).</p><p>Recruitment method:<i> </i>Data from the National Health Insurance (NHI) database between 2002 and 2013. The National Health Insurance Service-Na…	<p><b>Tuberculosis (active tuberculosis or tuberculosis disease)</b></p><p>Not measured for the modelling.</p><p><b>TB recurrence (relapse or reinfection)</b></p><p>Definition and method for measurement of outcome:</p><p>TB recurrence was defined as the second diagnosis of TB (ICD codes and prescription of anti-TB medications) documented 6 months after completing the first TB treatment.</p><p>TB …	<p>Definition and method for measurement: BMI &lt; 18.5 kg/m2</p><p>Timing of measurement: at baseline.</p><p>Handling of predictors in the modeling: categorical in 2 BMI levels &lt;18.5 or &gt;18.5.&nbsp;</p>	<p>Number of participants, number of outcomes/events and amount of accumulated person-years (PY): 8,723 satisfied the definition of TB between 2002 and 2013. After excluding a previous history of ICD-10 codes, or the prescription, 5,446 participants with newly diagnosed TB were identified of which 2,226 completed treatment. PY for Group 2: 8,530.4 person-years.&nbsp;</p><p>Number of participants,…	<p><b>Interpretation:</b></p><p>“Being underweight had a particular impact on TB recurrence in participants who were male and younger than 40 years old or older than 60 years old. “</p><p><b>Comparison with other studies</b></p><p>(References number 17, 27, 35) “Earlier studies have reported evidence on weight and BMI as predictors for TB development.” Being underweight and having a low BMI is as…	<p>This research was supported by a grant of the Korea Health Technology R&amp;D Project through the Korea Health Industry Development Institute (KHIDI), funded by the Ministry of Health &amp; Welfare, Republic of Korea (grant number: HI19C1235).&nbsp;</p>	<p>The authors have declared that no competing interests exist.</p>	<p>15 February 2024 Email mdkang@yuhs.ac about culture and missing data.</p>
