# Supplementary material for: Undernutrition as a risk factor for tuberculosis disease
Source: Cochrane Database Syst Rev. 2024 Jun 11;2024(6):CD015890. doi: 10.1002/14651858.CD015890.pub2 (PMC11165671; doi:10.1002/14651858.CD015890.pub2)
Supplement: Supplementary file 6 — Supplementary material 6 Data package [file CD015890-SUP-06-dataPackage.zip › CD015890-study-data/CD015890-study-results.csv]

Study	Outcome	Data type	Effect measure	Arm	Reference arm	Sample size	Cases	Mean	SD	SE	Variance	CI level	CI start	CI end	Exp mean	Exp CI start	Exp CI end	t-test	z-test	P value	Covariance method	Covariance	Other arm 1	Other arm 2	Correlation arm 1	Correlation arm 2	Correlation	Other mean	Other SE	Other variance	Other CI level	Other CI start	Other CI end	Other exp mean	Other exp CI start	Other exp CI end	Other t-test	Other z-test	Other P value	Footnotes
