# Supplementary material for: Undernutrition as a risk factor for tuberculosis disease
Source: Cochrane Database Syst Rev. 2024 Jun 11;2024(6):CD015890. doi: 10.1002/14651858.CD015890.pub2 (PMC11165671; doi:10.1002/14651858.CD015890.pub2)
Supplement: Supplementary file 6 — Supplementary material 6 Data package [file CD015890-SUP-06-dataPackage.zip › CD015890-study-data/CD015890-risk-of-bias.csv]

Study	Domain (judgement): Study participation	Domain (support): Study participation	Domain (judgement): Study Attrition	Domain (support): Study Attrition	Domain (judgement): Prognostic Factor Measurement	Domain (support): Prognostic Factor Measurement	Domain (judgement): Outcome Measurement	Domain (support): Outcome Measurement	Domain (judgement): Study Confounding	Domain (support): Study Confounding	Domain (judgement): Statistical Analysis and Reporting	Domain (support): Statistical Analysis and Reporting
Ahmed 2018	Unclear risk	<p>Participants with HIV/AIDS in selected health centres in the region.</p>	Unclear risk	<p>10.3% attrition and excluded from the analyses.</p>	Unclear risk	<p>No details on the measurement (or self-report) of BMI. More than 10% of the population was excluded due to missing baseline data, including BMI.</p>	Unclear risk	<p>Same for all participants but unclear how many were laboratory-confirmed. None were culture-confirmed.</p>	Unclear risk	<p>All important confounders with the exception of DM.</p>	Unclear risk	<p>Regression model and confounding variables explained; robustness of results not tested with sensitivity analyses.</p>
Aibana 2016	Unclear risk	<p>Regional participants and regional TB database as index cases; household contacts.</p>	Unclear risk	<p>Moderate attrition (9.9%) and poorly described.</p>	Low risk	<p>Standard method of measurement of undernutrition.</p>	Unclear risk	<p>Microbiological confirmation only in 43% of cases (information provided by the author).</p>	Low risk	<p>The study adjusted for all the pre-defined variables.</p>	Low risk	<p>Adequately presented Cox regression analysis for the defined model.</p>
Alemu 2020	Unclear risk	<p>Only about HIV patients registered for ART in the region.</p>	Unclear risk	<p>7.5% attrition and excluded from the analyses</p>	Low risk	<p>Based on clinical standard criteria, but lacking detailed descriptions.</p>	Unclear risk	<p>Valid assessment of TB applicalbe to all participants (including culture, but proportion unclear).</p>	Unclear risk	<p>Adjusted for all relevant factors except diabetes mellitus.</p>	Low risk	<p>Adequately presented Cox regression analysis for the defined model.</p>
Anaam 2020	Unclear risk	<p>Partially described subpopulation of TB patients with completed treatment.</p>	Unclear risk	<p>Moderate attrition (7%) and poorly described.</p>	Low risk	<p>Standard definitions for PF, although missing data was not described</p>	Unclear risk	<p>Standard definitions for TB recurrence, although missing data was not described, nor proportion with culture/Xpert.</p>	Unclear risk	<p>Immunosupression and alcohol were not accoutned in the analysis but other locally relevant variables were.</p>	Low risk	<p>No conceptual framework for the selection of confounders, otherwise well described.</p>
Ayana 2021	Unclear risk	<p>Only about HIV patients on ART in one hospital</p>	Low risk	<p>Minimal attrition (2.3%)</p>	Low risk	<p>Based on clinical standard criteria, but lacking detailed descriptions.</p>	High risk	<p>Incident TB was diagnosed by clinical criteria but without details on how the diagnosis was made, opportunistic infections were differentiated on HIV patients.</p>	Unclear risk	<p>All except DM, immunosuppressive therapy.</p>	Low risk	<p>Adequately presented Cox regression analysis for the defined model.</p>
Baker 2012	Low risk	<p>Wide participation from a large national database.</p>	Low risk	<p>All participants were included in the analysis (Imputation was used for missing data) and sensitivity analysis was assessed for potential bias by loss to follow-up.</p>	Unclear risk	<p>BMI is self-reported. The classification of BMI in categories underweight, normal weight and overweight was described in words only; no BMI-cutpoints were specified.</p>	Unclear risk	<p>Same for all participants but unclear how many were culture-confimed.</p>	Unclear risk	<p>All except HIV, previous and a history of TB, immunosuppression.</p>	Unclear risk	<p>Regression method appropriate, yet analyses were not a-priori designed to estimate BMI as a risk factor for tuberculosis (focus was on diabetes). Also, the sensitiviry analyses were only informative for diabetes as a risk factor.</p>
Batista 2013	Unclear risk	<p>Only about HIV patients on HAART in two regional hospitals, though 70% of HIV care in the state was initiated in those hospitals.</p>	Unclear risk	<p>22.9% had missing data on anaemia, but lacking detials. They were included in the analysis.</p>	Low risk	<p>Weight and height measurements were taken during nursing screening using the same scale and height meter, before medical appointments (Author information)</p>	Unclear risk	<p>Same for all participants but unclear how many were culture-confimed.</p>	Unclear risk	<p>All except DM, immunosuppressive therapy.</p>	Unclear risk	<p>The analyses were not &nbsp;a-priori designed for BMI was a risk factor. No sensitivity or subgroup analyses were undertaken.</p>
Benjumea-Bedoya 2019	Unclear risk	<p>Although the population is well described, participants were recruited as household contacts.</p>	Low risk	<p>Low missing data varied from 1 to 4.8% in each city.</p>	Low risk	<p>Valid cut-off point (BMI 1 Z score) measured uniformly across participants, minimal missing data</p>	Low risk	<p>Valid assessment of TB applicalbe to all participants.</p>	High risk	<p>None of the pre-defined confounders were used (only adjusted by clustering and family), bivariate analysis for other confounders</p>	Low risk	<p>No conceptual framework for the selection of confounders, otherwise well described.</p>
Beshir 2019	Unclear risk	<p>Only about HIV children on ART and without TB.</p>	Unclear risk	<p>9.2% with incomplete data, 14% lost to follow-up.</p>	Low risk	<p>Based on clinical standards, though missing data were not clearly described.</p>	Unclear risk	<p>Same for all participants but unclear how many were culture-confimed.</p>	Low risk	<p>All except immune suppresion and socioeconomic status (children).</p>	Low risk	<p>Adequately presented Cox regression analysis for the defined model.</p>
Cegielski 2012	Low risk	<p>Large national database (NHANES I Study).</p>	Unclear risk	<p>6.9% had no usable follow-up, no description of missing data.</p>	Low risk	<p>Adequately presented Cox regression analysis for the defined model.</p>	Unclear risk	<p>Same for all participants (interviews and inspection of health records), the author clarified that it could be either clinical or laboratory (no available % of culture-confirmed).</p>	Unclear risk	<p>All except HIV and immunosuppressive therapy.</p>	Low risk	<p>The analysis technique was described and the author provided detail on the selection of confounder and sensitivity analyses.</p>
Chang 2015	Unclear risk	<p>Focused on HIV-1-infected individuals on ART.</p>	High risk	<p>55% attrition and not well-described (due to missing BMI data).</p>	Low risk	<p>Standard definitions used for all participants.</p>	Unclear risk	<p>Same for all participants but unclear how many were smear/culture confimed.</p>	Unclear risk	<p>All except DM, history of TB, smoking, alcohol use, immunosuppressive therapy.</p>	Low risk	<p>Adequately presented Cox regression analysis for the defined model.</p>
Chan-Yeung 2007	Unclear risk	<p>Focused on homes for elderly individuals in two districts in one city in a TB program.</p>	Low risk	<p>Minimal attrition (3.2%).</p>	Low risk	<p>Same standard for all participants according to the WHO/Asia criteria.</p>	Unclear risk	<p>Same for all participants but unclear how many were culture-confimed.</p>	Unclear risk	<p>All except DM, history of TB, HIV, immunosuppressive therapy.</p>	Low risk	<p>Adequately presented Cox regression analysis for the defined model.</p>
Chen 2022	Low risk	<p>Population based-sampling from 6 different sites</p>	Low risk	<p>All participants were included in the analysis.</p>	Low risk	<p>BMI was based on clinical assessments.</p>	Unclear risk	<p>TB by smear positive or clinically diagnosed if smear-negative, unclear how many were culture positive.</p>	Unclear risk	<p>All except history of TB, immunosuppressive therapy.</p>	Low risk	<p>Adequately presented Cox regression analysis for the defined model.</p>
Cheng 2020	Low risk	<p>Population-based sampling, adequately described characteristics.</p>	High risk	<p>High attrition (35%), with higher income in lost-to-follow-up</p>	Low risk	<p>Adequate definition and measuremntes, with minimal missing data</p>	High risk	<p>Most participants had non-bacteriologically confirmed TB.</p>	Unclear risk	<p>Immunosupresion was not included in the adjustment nor measured.</p>	Unclear risk	<p>Desription of statistical model and selection of confounders specified; no subgroup or sensititivity analyses undertaken</p>
Cho 2022	Low risk	<p>Representative population-based database from South Korea in 2010 (no sampling) with partial description of baseline characteristics.</p>	Low risk	<p>Minimal attrition: 2% (275894 participants) were excluded due to missing BMI data.</p>	Low risk	<p>Valid cut-off point (18.5 for BMI) measured uniformly across participants.</p>	Unclear risk	<p>Same for all participants but unclear how many were culture-confimed.</p>	Unclear risk	<p>Immunosupresion was not measured and missing data from covariates are not described; analysis was adequate for the measured confounders.</p>	Low risk	<p>Adequate analysis strategy (survival analysis) accounting for important covariates</p>
Choi 2021	Low risk	<p>Large national database.</p>	Low risk	<p>Minimal attrition: 3.4% (361280 participants) were excluded due to missing data.</p>	Low risk	<p>PF was diagnosed by clinicians for all participants according to the standard criteria and attritions were minimal.</p>	Unclear risk	<p>Using Korean rare intractable disease registration coding for data collection, unclear what proportion had culture.</p>	Unclear risk	<p>All except HIV, previous TB, immunosuppressive therapy, drug use.</p>	Low risk	<p>Adequately presented Cox regression analysis for the defined model.</p>
Choun 2013	Unclear risk	<p>Focused on HIV patients on ART from one hospital.</p>	Low risk	<p>Minimal attrition: 2.4%.</p>	Low risk	<p>Same clinical standard for all participants, minimal attrition.</p>	Unclear risk	<p>Same for all participants but unclear how many were culture-confimed.</p>	Unclear risk	<p>All except DM, history of TB, HIV, immunosuppressive therapy.</p>	Low risk	<p>Adequately presented Cox regression analysis for the defined model.</p>
Dembélé 2010	Unclear risk	<p>Consecutive recruitment of people living with HIV from a program, partial description of baseline characteristics.</p>	High risk	<p>47% attrition due to missing BMI (no outcome data for people with missing BMI).</p>	High risk	<p>Adequate assessment of risk factor but 47% with missing BMI.</p>	High risk	<p>No microbiological confirmation in 58% of pulmonary TB cases.</p>	Unclear risk	<p>Diabetes, smoking, alcohol and socioeconomical status not measured.</p>	Low risk	<p>Adequate analysis strategy (survival analysis) accounting for important covariates.</p>
Ganesan 2023	Unclear risk	<p>Cohort of adults living with HIV (program); mostly well-described at baseline except of the rate of participation and diabetes status.</p>	Low risk	<p>Minimal attrition (5% with missing data).</p>	Low risk	<p>Presumibly valid cut-offs for BMI, uniformly across participants, complete case analysis available and imputation</p>	Low risk	<p>TB by bacteriology, indication of TB therapy or registered in medical record for all participants.</p>	Unclear risk	<p>Only age, sex and variables related to HIV status; however the analysis was adequate for the selected confounders</p>	Unclear risk	<p>Desription of statistical model and selection of confounders specified; no subgroup or sensititivity analyses undertaken</p>
Gatechompol 2022	Unclear risk	<p>Only about HIV patients undergoing ART treatments in health centres.</p>	Low risk	<p>Minimal attrition (2.5% with missing data).</p>	Low risk	<p>PF was diagnosed by clinicians for all participants according to the standard criteria.</p>	Unclear risk	<p>Only a minority of 27% was bacteriologcally confirmed, and it was not further specified what proportion of diagnoses were culture-confirmed.</p>	Unclear risk	<p>All important confounders except socioeconomic status.</p>	Low risk	<p>Adequately presented Cox regression analysis for the defined model.</p>
Gedfew 2020	Unclear risk	<p>Only about DM patients in one hospital.</p>	Unclear risk	<p>Inclusion criteria was based on the availability of data, but rates of missing data is not available.</p>	Low risk	<p>PF was diagnosed by clinicians for all participants according to the standard criteria.</p>	Unclear risk	<p>Unclear about the detailed diagnosis criteria of TB, but all were from clinical records.</p>	Unclear risk	<p>All except immunosuppresion, socioeconomic status.</p>	Unclear risk	<p>Desription of statistical model and selection of confounders specified; no subgroup or sensititivity analyses undertaken</p>
Getu 2022	Unclear risk	<p>It focused on HIV-positive individuals in two selected hospitals.</p>	Low risk	<p>Minimal attrition: 2%.</p>	Low risk	<p>BMI was based on clinical records.</p>	Unclear risk	<p>Though the same clinical criteria was used for all participants, it's not unclear how many were culture-confimed.</p>	Unclear risk	<p>No reports about DM, history of TB, immunosuppression, alcohol use, smoking</p>	Unclear risk	<p>Desription of statistical model and selection of confounders specified; no subgroup or sensititivity analyses undertaken</p>
Hanrahan 2010	Unclear risk	<p>It focused on HIV-infected individuals in one local hospital.</p>	Low risk	<p>Minimal attrition: 4.9%.</p>	Low risk	<p>BMI was based on clinical records.</p>	Low risk	<p>The authors clarify that the majority were laboratory confirmed cases and tested with smear and culture.</p>	Unclear risk	<p>No reports about DM, history of TB, immunosuppression, alcohol use, smoking.</p>	Low risk	<p>Adequately presented Cox regression analysis for the defined model.</p>
Jung 2016	Unclear risk	<p>It focused on gastric cancer patients after gastrectomies in one local hospital.</p>	Low risk	<p>Presumably no attrition.</p>	Low risk	<p>BMI was based on clinical records.</p>	Unclear risk	<p>Though the same clinical criteria was used for all participants, it's not unclear how many were culture-confimed.</p>	Unclear risk	<p>No reports about HIV, history of TB, immunosuppression, socioeconomic status.</p>	Unclear risk	<p>Desription of statistical model and selection of confounders specified; no subgroup or sensititivity analyses undertaken</p>
Kim 2018	Low risk	<p>Large national database</p>	Unclear risk	<p>For some variables in Table 1, it was apparent that missing data amounted more than 10%.</p>	Low risk	<p>PF was diagnosed by clinicians for all participants according to the standard criteria.</p>	Unclear risk	<p>Though the same clinical criteria was used for all participants, it's not unclear how many were culture-confimed.</p>	Unclear risk	<p>All except previous and recent TB, immunosuppressive therapy.</p>	Low risk	<p>Adequately presented Cox regression analysis for the defined model.</p>
Kyaw 2022	Unclear risk	<p>It focused on HIV patients in several regions.</p>	High risk	<p>38% attrition and lost to follow-up was not described.</p>	Low risk	<p>Based on clinical assessment.</p>	Unclear risk	<p>Though the same clinical criteria was used for all participants, it's not unclear how many were culture-confimed.</p>	Unclear risk	<p>No reports about DM, history of TB, immunosuppression, alcohol use, smoking.</p>	Low risk	<p>Adequately presented Cox regression analysis for the defined model.</p>
Leung 2007	Unclear risk	<p>Though it focused on people over 65 enrolled in regional elderly centers.</p>	Low risk	<p>Minimal attrition: 1.3%.</p>	Low risk	<p>Based on clinical records.</p>	Low risk	<p>Clearly described data resource and standards were for all participants</p>	Unclear risk	<p>No reports about HIV (few were voluntarily tested), immunosuppression.</p>	Low risk	<p>Adequately presented Cox regression analysis for the defined model.</p>
Li 2013	Unclear risk	<p>Focused on HIV-infected children in one region.</p>	Unclear risk	<p>18.8% attrition, but no detailed descriptions about missing values.</p>	Low risk	<p>Based on clinical records.</p>	Unclear risk	<p>Diagnosis of incident TB was not based on culture, but on clinical findings and sputum.</p>	Low risk	<p>Not adjusted by socioeonomic status (children).</p>	Low risk	<p>Adequately presented Cox regression analysis for the defined model.</p>
Lin 2018	Low risk	<p>Large database of adults, adequately described.</p>	Unclear risk	<p>Total attrition 5.2% (4.22% due to missing covariate data). No further analysis were considered.</p>	Low risk	<p>BMI was measured according to clinical standards for all patients</p>	Low risk	<p>The author provided information: 79.5% were bacteriologically confirmed cases.</p>	Unclear risk	<p>Analyses were not adjusted for immunosuppresive status (HIV).</p>	Low risk	<p>Adequate presentation of logistic regession analyses (mediation analysis) for the defined model.</p>
Liu 2015	Unclear risk	<p>HIV-population in one city; important baseline information unavailable</p>	Unclear risk	<p>14.3% attrition due to loss to follow-up, but no details described. Missing indicator variables were created for covariates with incomplete information.</p>	Low risk	<p>Based on clinical records.</p>	High risk	<p>Diagnosis of incident TB was mostly based on clinical evaluation. Culture-confirmed diagnoses were not available.</p>	Unclear risk	<p>No information available on diabetes, history of TB, immunosuppression, alcohol use, smoking, socioeconomic status.</p>	Low risk	<p>Adequately presented Cox regression analysis for the defined model.</p>
Long 2020	Unclear risk	<p>Focused on patients with rheumatic diseases in one local hospital; important baseline information unavailable.</p>	Unclear risk	<p>18.2% attrition due to possible active TB, refusal of TB testing, inconclusive TB results, death, and loss to follow-up, but no more details were described.</p>	Low risk	<p>Based on clinical records</p>	Low risk	<p>TB diagnosis was defined by positive culture results and sample origins were clarified.</p>	Unclear risk	<p>No information available about HIV, history of TB, immunosuppression, alcohol use, smoking, socioeconomic status</p>	Unclear risk	<p>Description of statistical model and selection of confounders specified; no subgroup or sensititivity analyses undertaken</p>
Maro 2010	Unclear risk	<p>Focused on HIV-infected patients involved in one RCT trial; important baseline information not available</p>	Low risk	<p>No attrition</p>	Low risk	<p>Based on clinical records.</p>	Low risk	<p>Adequately measured by clinical experts and based on culture.</p>	Unclear risk	<p>No information available about DM, history of TB, alcohol use, smoking, socioeconomic status</p>	Unclear risk	<p>Description of statistical model and selection of confounders specified; no subgroup or sensititivity analyses undertaken</p>
Moore 2007	Unclear risk	<p>Participants recruited from previous studies and a registry; important baseline information not available</p>	Low risk	<p>Minimal attrition (3%)</p>	Low risk	<p>Based on clinical records.</p>	Unclear risk	<p>TB diagnosis was based on smear results. The proportion of negative smear results was high (43%). &nbsp;Culture-confirmed diagnoses not available.</p>	Unclear risk	<p>No information available about DM, history of TB, immunosuppression, alcohol use, smoking, socioeconomic status</p>	Unclear risk	<p>Description of statistical model and selection of confounders specified; no subgroup or sensititivity analyses undertaken</p>
Morán-Mendoza 2010	Unclear risk	<p>Although the population is well described it represents partially the target population of household contacts.</p>	High risk	<p>Attrition was high (22%) due to missing risk factor data</p>	Low risk	<p>Based on clinical measurements</p>	Unclear risk	<p>Half of participants had a negative culture or smear, less than half had a culture-confirmed diagnosis (45%)</p>	Unclear risk	<p>Almost all relevant covariates except for tobacco consumption</p>	Low risk	<p>Adequately presented Cox regression analysis for the defined model.</p>
Nicholas 2011	Unclear risk	<p>Focused on AIDS adults; important baseline variables were not available</p>	Low risk	<p>Minimal attrition (5%)</p>	Low risk	<p>Based on clinical records.</p>	Unclear risk	<p>TB diagnosis was based on smear results. Negative smear results were high(67%). Culture-confirmed diagnoses not available</p>	Unclear risk	<p>No information available about DM, history of TB, immunosuppression, alcohol use, smoking, socioeconomic status</p>	Low risk	<p>Adequately presented Poisson regression analysis for the defined model.</p>
Okwara 2017	Unclear risk	<p>Although the population is well described it represents partially the target population (general population)</p>	High risk	<p>89% of follow-up with little information about the missing data</p>	Low risk	<p>Based on clinical assessment</p>	Unclear risk	<p>Diagnosis based on a clinical scale that included smear test, but it was not mandatory; culture-confirmed diagnoses not available.</p>	High risk	<p>Important confounders were not used in the analyses</p>	Unclear risk	<p>Poor description of the statistical modelling, although final model presented adequately</p>
Paradkar 2020	Unclear risk	<p>Participants were selected in one region and only concerned household contacts of index TB cases referred to the study program.</p>	Low risk	<p>Minimal attrition (1%)</p>	Unclear risk	<p>Partly based on self-report, partly on clinical measurements</p>	Low risk	<p>TB was confirmed by biological methods including sputum smear, culture, and Xpert MTB/Rif. Negative results plus anti-TB response were categorized as possible TB cases.</p>	Unclear risk	<p>Only 1 important confounder (immunosuppressive status) missing from the analyses</p>	Low risk	<p>Adequately presented Poisson regression analysis for the defined model.</p>
Park 2022	Low risk	<p>Sample from the general population of the entire country</p>	Low risk	<p>Minimal attrition (4.5%)</p>	Low risk	<p>Based on clinical records.</p>	Unclear risk	<p>TB was based on medical records, but details on diagnostic practice lacking.&nbsp;</p>	Unclear risk	<p>No information available about HIV, immunosuppression, socioeconomic status</p>	Low risk	<p>Adequately presented Cox regression analysis for the defined model.</p>
Park 2023	Unclear risk	<p>Large national database, but focused on people with gastrectomy.</p>	Low risk	<p>Minimal attrition (2.4%)</p>	Low risk	<p>Based on clinical measurements</p>	Unclear risk	<p>Based on ICD coding , yet unclear what proportion had culture-confirmed diagnoses</p>	Unclear risk	<p>Information on immunosuppresive status missing</p>	Low risk	<p>Adequately presented Cox regression analysis for the defined model.</p>
Pealing 2015	Low risk	<p>Participants from a representative sample of general practices in one country</p>	High risk	<p>High rates of missing data (48.8%)</p>	High risk	<p>Based on clinical measurements, yet a large proportion unavailable for analyses</p>	Unclear risk	<p>Clinical records for data collection, unclear what proportion had culture-confirmed diagnoses</p>	Unclear risk	<p>No information available on history of TB, immunosuppressive status</p>	Low risk	<p>Adequately presented regression analysis for the defined model.</p>
Sabasaba 2019	Unclear risk	<p>Focused on AIDS adults in the region</p>	Low risk	<p>0.2 % Minimal attrition.</p>	Low risk	<p>Based on clinical records.</p>	High risk	<p>TB diagnosis was based on smear results, but 74% had negative smear tests.</p>	Unclear risk	<p>No reports about DM, history of TB, immunosuppression, alcohol use, smoking, socioeconomic status.</p>	Low risk	<p>Adequately presented Cox regression analysis for the defined model.</p>
Soh 2019	Low risk	<p>Large dabatese of Singapore from a population-cohort study</p>	Low risk	<p>Less than 1%</p>	High risk	<p>They excluded 9847 participants with missing data of BMI, no additional information.</p>	Unclear risk	<p>Linkage with National Reporting System, unclear how many of these had culture</p>	Unclear risk	<p>Not all important factors, missing definitions (Secondary study from the Cohort)</p>	Low risk	<p>Statistically with cox regression model.</p>
Sudfeld 2013	Unclear risk	<p>Participants form a clinical trial for people living with HIV.</p>	High risk	<p>33% of patients possibly lost at follow-up, no detailed information on causes or characteristics.</p>	Low risk	<p>Clinical measure of BMI, 99.2% with BMI data at baseline.</p>	Unclear risk	<p>Sputum positive or clinical radiology, not confirmed by culture.</p>	Unclear risk	<p>Some but not all relevant variables (alcohol, diabetes and tobacco missing)</p>	Unclear risk	<p>Description of statistical model and selection of confounders specified, yet TB was on of the many secondary study outcomes, the analyses were not designed for TB as a secondary outcome; no subgroup or sensititivity analyses undertaken</p>
Tchakounte Youngui 2020	Unclear risk	<p>Cohort of people living with HIV, no data on tobacco and alcohol.</p>	High risk	<p>Identified 8652 patients in database. They have to exclude 1436 patients because of no follow up visit (16%).</p>	Low risk	<p>Unclear how BMI was measure.</p>	Unclear risk	<p>They did not clearly explain how they measured TB. They said it was by the national TB program and symptons, but no more.</p>	Unclear risk	<p>Adjusted for some but not all important variables, for instance, not alcohol nor tobacco.</p>	Unclear risk	<p>Description of statistical model and selection of confounders specified; no subgroup or sensititivity analyses undertaken</p>
Tiruneh 2019	Unclear risk	<p>It was a cohort study from two referal centers for HIV.</p>	Unclear risk	<p>Of those 600 patients, it is not well describe how many were lost to follow up.</p>	Low risk	<p>BMI using clinical health records.</p>	Unclear risk	<p>They did not clearly explain how they measured TB, except that it was retrieved from clinical records.</p>	Unclear risk	<p>Not accounted for tobacco, alcohol, previous TB, sex, socioeconomic level.</p>	Unclear risk	<p>Description of statistical model and selection of confounders specified; no subgroup or sensititivity analyses undertaken</p>
Van Rie 2011	Unclear risk	<p>Single-centre cohort of patients with HIV initiating ART; cohort not extensively described.</p>	High risk	<p>Slighly more than 20% attrition.</p>	Low risk	<p>Based on clinical examinations</p>	Unclear risk	<p>Based on clinical symptoms, sputum smears, and chest X-rays- No culture-confirmation of diagnoses available</p>	Unclear risk	<p>No information available for socioeconomic status, alcohol use , smoking and diabetes</p>	Unclear risk	<p>Description of statistical model given; no specification of the selection of confounders and no subgroup or sensititivity analyses undertaken</p>
Were 2009	Unclear risk	<p>Population small and not elaborately described.</p>	Low risk	<p>Minimal attrition (3.3%)</p>	Low risk	<p>Likely based on clinical records.</p>	Unclear risk	<p>TB diagnosis was based on clinical symptomes, smear results, &nbsp;chest X-rays, or response to a 2-weak sntibiotic treatment. Culture-confirmed diagnoses were not available</p>	Unclear risk	<p>No information on diabetes, immunosuppressive status, &nbsp;alcohol use, smoking, socioeconomic status.</p>	Unclear risk	<p>Statistical model and selection of confounding variables described; Main purpose was to develop a screening score; no subgroup or sensitivity analyses done.</p>
Worodria 2011	Unclear risk	<p>HIV infected adults from on undefined clinical center; population sparsely described&nbsp;</p>	Unclear risk	<p>11% attrition due to loss to follow-up</p>	Low risk	<p>Based on clinical records.</p>	Unclear risk	<p>Based on a clincial assessment, sputum microscopy or chest X-ray; 50% of the diagnoses was culture-confirmed.</p>	Unclear risk	<p>No information on diabetes, history of TB, immunosuppression, alcohol use, smoking, socioeconomic status.</p>	Unclear risk	<p>Only the analysis techniques was described. Selection of confounding variables and subgroup- or sensitivity analyses were not described or performed.</p>
Yen 2017	Low risk	<p>Large sample of the national population.</p>	Low risk	<p>Minimal attrition (4.7%).</p>	Unclear risk	<p>BMI was based on self-report in in-person interviews.</p>	Unclear risk	<p>Based on ICD coding, yet unclear what proportion had culture-confirmed diagnoses.</p>	Unclear risk	<p>No information on immunosuppresive status &nbsp;available.</p>	Low risk	<p>Adequately presented logistic regression analysis for the defined model.</p>
Yoo 2021a	Low risk	<p>Well-defined population-based study with a sample of the national population</p>	Low risk	<p>Minimal attrition (1.7% )</p>	Low risk	<p>Diagnosed by clinicians for all participants according to the standard criteria.</p>	Unclear risk	<p>Based on ICD coding for data collection, unclear what proportion had culture-confirmed diagnoses</p>	Unclear risk	<p>Information on immunosuppresive status not available</p>	Low risk	<p>Adequately presented regression analysis for the defined model.</p>
Youn 2022	Low risk	<p>Well-described population-based cohort of cases of TB (to assess recurrence).</p>	Low risk	<p>All participants with completed TB treatment were included (2266).</p>	High risk	<p>Well-defined measures but 31% with missing data on prognostic factors.</p>	Unclear risk	<p>Second diagnosis following complete treatment, but unclear about culture confirmation.</p>	Unclear risk	<p>Missing adjustement due to history of TB and immunosupression.</p>	Low risk	<p>Adequate regression analysis, with no conceptualisation, fully reported.</p>
