# Supplementary material for: Undernutrition as a risk factor for tuberculosis disease
Source: Cochrane Database Syst Rev. 2024 Jun 11;2024(6):CD015890. doi: 10.1002/14651858.CD015890.pub2 (PMC11165671; doi:10.1002/14651858.CD015890.pub2)
Supplement: Supplementary file 6 — Supplementary material 6 Data package [file CD015890-SUP-06-dataPackage.zip › CD015890-study-data/CD015890-included.ris]

TY  - JOUR
AU  - Ahmed,A.
AU  - Mekonnen,D.
AU  - Shiferaw,A.M.
AU  - Belayneh,F.
AU  - Yenit,M.K.
TI  - Incidence and determinants of tuberculosis infection among adult patients with HIV attending HIV care in north-east Ethiopia: a retrospective cohort study
JF  - BMJ Open
DA  - 2018///
VL  - 8
IS  - 2
SP  - e016961
NS  - Ahmed 2018
C3  - CRS 24671073
DO  - 10.1136/bmjopen-2017-016961
ER  - 

TY  - JOUR
AU  - Aibana,O.
AU  - Acharya,X.
AU  - Huang,C.C.
AU  - Becerra,M.C.
AU  - Galea,J.T.
AU  - Chiang,S.S.
TI  - Nutritional status and tuberculosis risk in adult and pediatric household contacts
JF  - PLOS One
DA  - 2016///
VL  - 11
IS  - 11
SP  - e0166333
NS  - Aibana 2016
C3  - CRS 24671075
DO  - 10.1371/journal.pone.0166333
ER  - 

TY  - JOUR
AU  - Alemu,A.
AU  - Yesuf,A.
AU  - Zerihun,B.
AU  - Getu,M.
AU  - Worku,T.
AU  - Bitew,Z.W.
TI  - Incidence and determinants of tuberculosis among HIV-positive individuals in Addis Ababa, Ethiopia: a retrospective cohort study
JF  - International Journal of Infectious Diseases
DA  - 2020///
VL  - 95
SP  - 59
EP  - 66
NS  - Alemu 2020
C3  - CRS 24671077
DO  - 10.1016/j.ijid.2020.02.053
ER  - 

TY  - JOUR
AU  - Anaam,M.S.
AU  - Alrasheedy,A.A.
AU  - Alsahali,S.
AU  - Alfadly,S.O.
AU  - Aldhubhani,A.H.
TI  - Rate and risk factors of recurrent tuberculosis in Yemen: a 5-year prospective study
JF  - Infectious Diseases (London, England)
DA  - 2020///
VL  - 52
IS  - 3
SP  - 161
EP  - 9
NS  - Anaam 2020
C3  - CRS 24671079
DO  - 10.1080/23744235.2019.1690162
ER  - 

TY  - JOUR
AU  - Ayana,G.M.
AU  - Akalu,T.Y.
AU  - Ayele,T.A.
TI  - Joint modeling of incidence of tuberculosis and change in viral load over time among adult HIV/AIDS patients on anti-retroviral therapy at Zewditu Memorial Hospital in Addis Ababa, Ethiopia
JF  - HIV/AIDS (Auckland, N.Z.)
DA  - 2021///
VL  - 13
SP  - 239
EP  - 49
NS  - Ayana 2021
C3  - CRS 24671081
DO  - 10.2147/hiv.S291872
ER  - 

TY  - JOUR
AU  - Baker,M.A.
AU  - Lin,H.H.
AU  - Chang,H.Y.
AU  - Murray,M.B.
TI  - The risk of tuberculosis disease among persons with diabetes mellitus: a prospective cohort study
JF  - Clinical Infectious Diseases
DA  - 2012///
VL  - 54
IS  - 6
SP  - 818
EP  - 25
NS  - Baker 2012
C3  - CRS 24671083
DO  - 10.1093/cid/cir939
ER  - 

TY  - JOUR
AU  - Batista Jd
AU  - de Albuquerque Mde,F.
AU  - Maruza,M.
AU  - Ximenes,R.A.
AU  - Santos,M.L.
AU  - Montarroyos,U.R.
TI  - Incidence and risk factors for tuberculosis in people living with HIV: cohort from HIV referral health centers in Recife, Brazil
JF  - PLOS One
DA  - 2013///
VL  - 8
IS  - 5
SP  - e63916
NS  - Batista 2013
C3  - CRS 24671085
DO  - 10.1371/journal.pone.0063916
ER  - 

TY  - JOUR
AU  - Benjumea-Bedoya,D.
AU  - Marín,D.M.
AU  - Robledo,J.
AU  - Barrera,L.F.
AU  - López,L.
AU  - Del Corral,H.
TI  - Risk of infection and disease progression in children exposed to tuberculosis at home, Colombia
JF  - Colombia Medica (Cali, Colombia)
DA  - 2019///
VL  - 50
IS  - 4
SP  - 261
EP  - 74
NS  - Benjumea-Bedoya 2019
C3  - CRS 24671087
DO  - 10.25100/cm.v50i4.4185
ER  - 

TY  - JOUR
AU  - Beshir,M.T.
AU  - Beyene,A.H.
AU  - Tlaye,K.G.
AU  - Demelew,T.M.
TI  - Incidence and predictors of tuberculosis among HIV-positive children at Adama Referral Hospital and Medical College, Oromia, Ethiopia: a retrospective follow-up study
JF  - Epidemiology and Health
DA  - 2019///
VL  - 41
SP  - e2019028
NS  - Beshir 2019
C3  - CRS 24671089
DO  - 10.4178/epih.e2019028
ER  - 

TY  - JOUR
AU  - Cegielski,J.P.
AU  - Arab,L.
AU  - Cornoni-Huntley,J.
TI  - Nutritional risk factors for tuberculosis among adults in the United States, 1971-1992
JF  - American Journal of Epidemiology
DA  - 2012///
VL  - 176
IS  - 5
SP  - 409
EP  - 22
NS  - Cegielski 2012
C3  - CRS 24671091
DO  - 10.1093/aje/kws007
ER  - 

TY  - JOUR
AU  - Chan-Yeung,M.
AU  - Dai,D.L.
AU  - Cheung,A.H.
AU  - Chan,F.H.
AU  - Kam,K.M.
AU  - Tam,C.M.
TI  - Tuberculin skin test reaction and body mass index in old age home residents in Hong Kong
JF  - Journal of the American Geriatrics Society
DA  - 2007///
VL  - 55
IS  - 10
SP  - 1592
EP  - 7
NS  - Chan-Yeung 2007
C3  - CRS 24671095
DO  - 10.1111/j.1532-5415.2007.01316.x
ER  - 

TY  - JOUR
AU  - Chang,C.A.
AU  - Meloni,S.T.
AU  - Eisen,G.
AU  - Chaplin,B.
AU  - Akande,P.
AU  - Okonkwo,P.
TI  - Tuberculosis incidence and risk factors among human immunodeficiency virus (HIV)-infected adults receiving antiretroviral therapy in a large HIV program in Nigeria
JF  - Open Forum Infectious Diseases
DA  - 2015///
VL  - 2
IS  - 4
SP  - ofv154
NS  - Chang 2015
C3  - CRS 24671093
DO  - 10.1093/ofid/ofv154
ER  - 

TY  - JOUR
AU  - Chen,J.
AU  - Zha,S.
AU  - Hou,J.
AU  - Lu,K.
AU  - Qiu,Y.
AU  - Yang,R.
TI  - Dose-response relationship between body mass index and tuberculosis in China: a population-based cohort study
JF  - BMJ Open
DA  - 2022///
VL  - 12
IS  - 3
SP  - e050928
NS  - Chen 2022
C3  - CRS 24671097
DO  - 10.1136/bmjopen-2021-050928
ER  - 

TY  - JOUR
AU  - Cheng,J.
AU  - Sun,Y.N.
AU  - Zhang,C.Y.
AU  - Yu,Y.L.
AU  - Tang,L.H.
AU  - Peng,H.
TI  - Incidence and risk factors of tuberculosis among the elderly population in China: a prospective cohort study
JF  - Infectious Diseases of Poverty
DA  - 2020///
VL  - 9
IS  - 1
SP  - 13
NS  - Cheng 2020
C3  - CRS 24671099
DO  - 10.1186/s40249-019-0614-9
ER  - 

TY  - JOUR
AU  - Cheng,J.
AU  - Yu,Y.
AU  - Ma,Q.
AU  - Wang,Z.
AU  - Zhou,Q.
AU  - Zhang,G.
TI  - Prevalence, incidence, and characteristics of tuberculosis among known diabetes patients - a prospective cohort study in 10 sites, 2013-2015
JF  - China CDC Weekly
DA  - 2022///
VL  - 4
IS  - 3
SP  - 41
EP  - 6
NS  - Cheng 2020
C3  - CRS 24671100
DO  - 10.46234/ccdcw2022.004
ER  - 

TY  - JOUR
AU  - Cho,S.H.
AU  - Lee,H.
AU  - Kwon,H.
AU  - Shin,D.W.
AU  - Joh,H.K.
AU  - Han,K.
TI  - Association of underweight status with the risk of tuberculosis: a nationwide population-based cohort study
JF  - Scientific Reports
DA  - 2022///
VL  - 12
IS  - 1
SP  - 16207
NS  - Cho 2022
C3  - CRS 24671102
DO  - 10.1038/s41598-022-20550-8
ER  - 

TY  - JOUR
AU  - Choi,H.
AU  - Yoo,J.E.
AU  - Han,K.
AU  - Choi,W.
AU  - Rhee,S.Y.
AU  - Lee,H.
TI  - Body mass index, diabetes, and risk of tuberculosis: a retrospective cohort study
JF  - Frontiers in Nutrition
DA  - 2021///
VL  - 8
SP  - 739766
NS  - Choi 2021
C3  - CRS 24671104
DO  - 10.3389/fnut.2021.739766
ER  - 

TY  - JOUR
AU  - Choun,K.
AU  - Thai,S.
AU  - Pe,R.
AU  - Lorent,N.
AU  - Lynen,L.
AU  - van Griensven,J.
TI  - Incidence and risk factors for tuberculosis in HIV-infected patients while on antiretroviral treatment in Cambodia
JF  - Transactions of the Royal Society of Tropical Medicine and Hygiene
DA  - 2013///
VL  - 107
IS  - 4
SP  - 235
EP  - 42
NS  - Choun 2013
C3  - CRS 24671106
DO  - 10.1093/trstmh/trt001
ER  - 

TY  - JOUR
AU  - Dembélé,M.
AU  - Saleri,N.
AU  - Carvalho,A.C.
AU  - Saouadogo,T.
AU  - Hien,A.D.
AU  - Zabsonre,I.
TI  - Incidence of tuberculosis after HAART initiation in a cohort of HIV-positive patients in Burkina Faso
JF  - International Journal of Tuberculosis and Lung Disease
DA  - 2010///
VL  - 14
IS  - 3
SP  - 318
EP  - 23
NS  - Dembélé 2010
C3  - CRS 24671108
ER  - 

TY  - JOUR
AU  - Ganesan,K.
AU  - Mwesigwa,R.
AU  - Dear,N.
AU  - Esber,A.L.
AU  - Reed,D.
AU  - Kibuuka,H.
TI  - Epidemiology of tuberculosis among people living with HIV in the African cohort study from 2013 to 2021
JF  - Journal of Acquired Immune Deficiency Syndromes
DA  - 2023///
VL  - 92
IS  - 5
SP  - 359
EP  - 69
NS  - Ganesan 2023
C3  - CRS 24671110
DO  - 10.1097/qai.0000000000003152
ER  - 

TY  - JOUR
AU  - Gatechompol,S.
AU  - Sophonphan,J.
AU  - Ubolyam,S.
AU  - Avihingsanon,A.
AU  - van Leth,F.
AU  - Cobelens,F.
TI  - Incidence and factors associated with active tuberculosis among people living with HIV after long-term antiretroviral therapy in Thailand: a competing risk model
JF  - BMC Infectious Diseases
DA  - 2022///
VL  - 22
IS  - 1
SP  - 346
NS  - Gatechompol 2022
C3  - CRS 24671112
DO  - 10.1186/s12879-022-07332-3
ER  - 

TY  - JOUR
AU  - Gedfew,M.
AU  - Ayana,M.
AU  - Abate,A.
AU  - Bewket,B.
AU  - Haile,D.
AU  - Edmealem,A.
TI  - Incidence and predictors of tuberculosis among adult diabetic patients, Debre Markos Referral Hospital, Northwest Ethiopia, 2018: a retrospective cohort study
JF  - Diabetes, Metabolic Syndrome and Obesity: Targets and Therapy
DA  - 2020///
VL  - 13
SP  - 869
EP  - 78
NS  - Gedfew 2020
C3  - CRS 24671114
DO  - 10.2147/dmso.S233564
ER  - 

TY  - JOUR
AU  - Gedfew,M.
TI  - Predictors of extrapulmonary tuberculosis among diabetic patients at Debre Markos compressive specialized hospital, Ethiopia, 2021: a retrospective cohort study
JF  - Journal of Clinical Tuberculosis and Other Mycobacterial Diseases
DA  - 2021///
VL  - 25
SP  - 100280
NS  - Gedfew 2020
C3  - CRS 24671115
DO  - 10.1016/j.jctube.2021.100280
ER  - 

TY  - JOUR
AU  - Getu,A.
AU  - Wolde,H.F.
AU  - Animut,Y.
AU  - Kibret,A.A.
TI  - Incidence and predictors of tuberculosis among patients enrolled in anti-retroviral therapy after universal test and treat program, Addis Ababa, Ethiopia. A retrospective follow-up study
JF  - PLOS One
DA  - 2022///
VL  - 17
IS  - 8
SP  - e0272358
NS  - Getu 2022
C3  - CRS 24671117
DO  - 10.1371/journal.pone.0272358
ER  - 

TY  - JOUR
AU  - Hanrahan,C.F.
AU  - Golub,J.E.
AU  - Mohapi,L.
AU  - Tshabangu,N.
AU  - Modisenyane,T.
AU  - Chaisson,R.E.
TI  - Body mass index and risk of tuberculosis and death
JF  - AIDS (London, England)
DA  - 2010///
VL  - 24
IS  - 10
SP  - 1501
EP  - 8
NS  - Hanrahan 2010
C3  - CRS 24671119
DO  - 10.1097/QAD.0b013e32833a2a4a
ER  - 

TY  - JOUR
AU  - Jung,W.J.
AU  - Park,Y.M.
AU  - Song,J.H.
AU  - Chung,K.S.
AU  - Kim,S.Y.
AU  - Kim,E.Y.
TI  - Risk factors for tuberculosis after gastrectomy in gastric cancer
JF  - World Journal of Gastroenterology
DA  - 2016///
VL  - 22
IS  - 8
SP  - 2585
EP  - 91
NS  - Jung 2016
C3  - CRS 24671121
DO  - 10.3748/wjg.v22.i8.2585
ER  - 

TY  - JOUR
AU  - Kim,S.J.
AU  - Ye,S.
AU  - Ha,E.
AU  - Chun,E.M.
TI  - Association of body mass index with incident tuberculosis in Korea
JF  - PLOS One
DA  - 2018///
VL  - 13
IS  - 4
SP  - e0195104
NS  - Kim 2018
C3  - CRS 24671123
DO  - 10.1371/journal.pone.0195104
ER  - 

TY  - JOUR
AU  - Kyaw,N.T.T.
AU  - Kumar,A.M.V.
AU  - Harries,A.D.
AU  - Satyanarayana,S.
AU  - Oo,N.L.
AU  - Hayat,M.J.
TI  - Synergy between low BMI and hyperglycemia at baseline increases tuberculosis incidence among people living with HIV
JF  - AIDS (London, England)
DA  - 2022///
VL  - 36
IS  - 1
SP  - 117
EP  - 25
NS  - Kyaw 2022
C3  - CRS 24671125
DO  - 10.1097/qad.0000000000003090
ER  - 

TY  - JOUR
AU  - Leung,C.C.
AU  - Lam,T.H.
AU  - Chan,W.M.
AU  - Yew,W.W.
AU  - Ho,K.S.
AU  - Leung,G.
TI  - Lower risk of tuberculosis in obesity
JF  - Archives of Internal Medicine
DA  - 2007///
VL  - 167
IS  - 12
SP  - 1297
EP  - 304
NS  - Leung 2007
C3  - CRS 24671127
DO  - 10.1001/archinte.167.12.1297
ER  - 

TY  - JOUR
AU  - Li,N.
AU  - Manji,K.P.
AU  - Spiegelman,D.
AU  - Muya,A.
AU  - Mwiru,R.S.
AU  - Liu,E.
TI  - Incident tuberculosis and risk factors among HIV-infected children in Tanzania
JF  - AIDS (London, England)
DA  - 2013///
VL  - 27
IS  - 8
SP  - 1273
EP  - 81
NS  - Li 2013
C3  - CRS 24671129
DO  - 10.1097/QAD.0b013e32835ecb24
ER  - 

TY  - JOUR
AU  - Lin,H.H.
AU  - Wu,C.Y.
AU  - Wang,C.H.
AU  - Fu,H.
AU  - Lönnroth,K.
AU  - Chang,Y.C.
TI  - Association of obesity, diabetes, and risk of tuberculosis: two population-based cohorts
JF  - Clinical Infectious Diseases
DA  - 2018///
VL  - 66
IS  - 5
SP  - 699
EP  - 705
NS  - Lin 2018
C3  - CRS 24671131
DO  - 10.1093/cid/cix852
ER  - 

TY  - JOUR
AU  - Liu,E.
AU  - Makubi,A.
AU  - Drain,P.
AU  - Spiegelman,D.
AU  - Sando,D.
AU  - Li,N.
TI  - Tuberculosis incidence rate and risk factors among HIV-infected adults with access to antiretroviral therapy
JF  - AIDS (London, England)
DA  - 2015///
VL  - 29
IS  - 11
SP  - 1391
EP  - 9
NS  - Liu 2015
C3  - CRS 24671133
DO  - 10.1097/qad.0000000000000705
ER  - 

TY  - JOUR
AU  - Long,W.
AU  - Cai,F.
AU  - Wang,X.
AU  - Zheng,N.
AU  - Wu,R.
TI  - High risk of activation of latent tuberculosis infection in rheumatic disease patients
JF  - Infectious Diseases (London, England)
DA  - 2020///
VL  - 52
IS  - 2
SP  - 80
EP  - 6
NS  - Long 2020
C3  - CRS 24671135
DO  - 10.1080/23744235.2019.1682187
ER  - 

TY  - JOUR
AU  - Maro,I.
AU  - Lahey,T.
AU  - MacKenzie,T.
AU  - Mtei,L.
AU  - Bakari,M.
AU  - Matee,M.
TI  - Low BMI and falling BMI predict HIV-associated tuberculosis: a prospective study in Tanzania
JF  - International Journal of Tuberculosis and Lung Disease
DA  - 2010///
VL  - 14
IS  - 11
SP  - 1447
EP  - 53
NS  - Maro 2010
C3  - CRS 24671137
ER  - 

TY  - JOUR
AU  - Moore,D.
AU  - Liechty,C.
AU  - Ekwaru,P.
AU  - Were,W.
AU  - Mwima,G.
AU  - Solberg,P.
TI  - Prevalence, incidence and mortality associated with tuberculosis in HIV-infected patients initiating antiretroviral therapy in rural Uganda
JF  - AIDS (London, England)
DA  - 2007///
VL  - 21
IS  - 6
SP  - 713
EP  - 9
NS  - Moore 2007
C3  - CRS 24671139
DO  - 10.1097/QAD.0b013e328013f632
ER  - 

TY  - JOUR
AU  - Morán-Mendoza,O.
AU  - Marion,S.A.
AU  - Elwood,K.
AU  - Patrick,D.
AU  - FitzGerald,J.M.
TI  - Risk factors for developing tuberculosis: a 12-year follow-up of contacts of tuberculosis cases
JF  - International Journal of Tuberculosis and Lung Disease
DA  - 2010///
VL  - 14
IS  - 9
SP  - 1112
EP  - 9
NS  - Morán-Mendoza 2010
C3  - CRS 24671141
ER  - 

TY  - JOUR
AU  - Nicholas,S.
AU  - Sabapathy,K.
AU  - Ferreyra,C.
AU  - Varaine,F.
AU  - Pujades-Rodríguez,M.
TI  - Incidence of tuberculosis in HIV-infected patients before and after starting combined antiretroviral therapy in 8 sub-Saharan African HIV programs
JF  - Journal of Acquired Immune Deficiency Syndromes
DA  - 2011///
VL  - 57
IS  - 4
SP  - 311
EP  - 8
NS  - Nicholas 2011
C3  - CRS 24671143
DO  - 10.1097/QAI.0b013e318218a713
ER  - 

TY  - JOUR
AU  - Okwara,F.N.
AU  - Oyore,J.P.
AU  - Were,F.N.
AU  - Gwer,S.
TI  - Correlates of isoniazid preventive therapy failure in child household contacts with infectious tuberculosis in high burden settings in Nairobi, Kenya - a cohort study
JF  - BMC Infectious Diseases
DA  - 2017///
VL  - 17
IS  - 1
SP  - 623
NS  - Okwara 2017
C3  - CRS 24671145
DO  - 10.1186/s12879-017-2719-8
ER  - 

TY  - JOUR
AU  - Paradkar,M.
AU  - Padmapriyadarsini,C.
AU  - Jain,D.
AU  - Shivakumar,S.V.B.Y.
AU  - Thiruvengadam,K.
AU  - Gupte,A.N.
TI  - Tuberculosis preventive treatment should be considered for all household contacts of pulmonary tuberculosis patients in India
JF  - PLOS One
DA  - 2020///
VL  - 15
IS  - 7
SP  - e0236743
NS  - Paradkar 2020
C3  - CRS 24671147
DO  - 10.1371/journal.pone.0236743
ER  - 

TY  - JOUR
AU  - Park,J.
AU  - Yoon,J.H.
AU  - Ki,H.K.
AU  - Eun,Y.
AU  - Han,K.
AU  - Kim,H.
TI  - Association of duration of undernutrition with occurrence of tuberculosis
JF  - BMC Public Health
DA  - 2022///
VL  - 22
IS  - 1
SP  - 2392
NS  - Park 2022
C3  - CRS 24671149
DO  - 10.1186/s12889-022-14876-1
ER  - 

TY  - JOUR
AU  - Park,H.Y.
AU  - Choi,S.H.
AU  - Kim,D.
AU  - Hwang,J.
AU  - Kwon,Y.
AU  - Kwon,J.W.
TI  - Incidence and risk factors of tuberculosis in patients following gastrectomy or endoscopic submucosal dissection: a cohort analysis of country-level data
JF  - Gastric Cancer
DA  - 2023///
VL  - 26
IS  - 3
SP  - 405
EP  - 14
NS  - Park 2023
C3  - CRS 24671151
DO  - 10.1007/s10120-023-01367-4
ER  - 

TY  - JOUR
AU  - Pealing,L.
AU  - Wing,K.
AU  - Mathur,R.
AU  - Prieto-Merino,D.
AU  - Smeeth,L.
AU  - Moore,D.A.
TI  - Risk of tuberculosis in patients with diabetes: population based cohort study using the UK Clinical Practice Research Datalink
JF  - BMC Medicine
DA  - 2015///
VL  - 13
SP  - 135
NS  - Pealing 2015
C3  - CRS 24671153
DO  - 10.1186/s12916-015-0381-9
ER  - 

TY  - JOUR
AU  - Sabasaba,A.
AU  - Mwambi,H.
AU  - Somi,G.
AU  - Ramadhani,A.
AU  - Mahande,M.J.
TI  - Effect of isoniazid preventive therapy on tuberculosis incidence and associated risk factors among HIV infected adults in Tanzania: a retrospective cohort study
JF  - BMC Infectious Diseases
DA  - 2019///
VL  - 19
IS  - 1
SP  - 62
NS  - Sabasaba 2019
C3  - CRS 24671155
DO  - 10.1186/s12879-019-3696-x
ER  - 

TY  - JOUR
AU  - Soh,A.Z.
AU  - Chee,C.B.E.
AU  - Wang,Y.T.
AU  - Yuan,J.M.
AU  - Koh,W.P.
TI  - Diabetes and body mass index in relation to risk of active tuberculosis: a prospective population-based cohort
JF  - International Journal of Tuberculosis and Lung Disease
DA  - 2019///
VL  - 23
IS  - 12
SP  - 1277
EP  - 82
NS  - Soh 2019
C3  - CRS 24671157
DO  - 10.5588/ijtld.19.0094
ER  - 

TY  - JOUR
AU  - Sudfeld,C.R.
AU  - Isanaka,S.
AU  - Mugusi,F.M.
AU  - Aboud,S.
AU  - Wang,M.
AU  - Chalamilla,G.E.
TI  - Weight change at 1 mo of antiretroviral therapy and its association with subsequent mortality, morbidity, and CD4 T cell reconstitution in a Tanzanian HIV-infected adult cohort
JF  - American Journal of Clinical Nutrition
DA  - 2013///
VL  - 97
IS  - 6
SP  - 1278
EP  - 87
NS  - Sudfeld 2013
C3  - CRS 24671159
DO  - 10.3945/ajcn.112.053728
ER  - 

TY  - JOUR
AU  - Tchakounte Youngui,B.
AU  - Coffie,P.
AU  - Messou,E.
AU  - Poda,A.
AU  - Fortes Deguenonvo,L.
AU  - Hawerlander,D.
TI  - Incidence of tuberculosis during the first year of antiretroviral treatment in West African HIV-infected adults
JF  - Open Forum Infectious Diseases
DA  - 2020///
VL  - 7
IS  - 6
SP  - ofaa203
NS  - Tchakounte Youngui 2020
C3  - CRS 24671161
DO  - 10.1093/ofid/ofaa203
ER  - 

TY  - JOUR
AU  - Tiruneh,G.
AU  - Getahun,A.
AU  - Adeba,E.
TI  - Assessing the impact of isoniazid preventive therapy (IPT) on tuberculosis incidence and predictors of tuberculosis among adult patients enrolled on ART in Nekemte Town, Western Ethiopia: a retrospective cohort study
JF  - Interdisciplinary Perspectives on Infectious Diseases
DA  - 2019///
VL  - 2019
SP  - 1413427
NS  - Tiruneh 2019
C3  - CRS 24671163
DO  - 10.1155/2019/1413427
ER  - 

TY  - JOUR
AU  - Van Rie,A.
AU  - Westreich,D.
AU  - Sanne,I.
TI  - Tuberculosis in patients receiving antiretroviral treatment: incidence, risk factors, and prevention strategies
JF  - Journal of Acquired Immune Deficiency Syndromes
DA  - 2011///
VL  - 56
IS  - 4
SP  - 349
EP  - 55
NS  - Van Rie 2011
C3  - CRS 24671165
DO  - 10.1097/QAI.0b013e3181f9fb39
ER  - 

TY  - JOUR
AU  - Were,W.
AU  - Moore,D.
AU  - Ekwaru,P.
AU  - Mwima,G.
AU  - Bunnell,R.
AU  - Kaharuza,F.
TI  - A simple screening tool for active tuberculosis in HIV-infected adults receiving antiretroviral treatment in Uganda
JF  - International Journal of Tuberculosis and Lung Disease
DA  - 2009///
VL  - 13
IS  - 1
SP  - 47
EP  - 53
NS  - Were 2009
C3  - CRS 24671167
ER  - 

TY  - JOUR
AU  - Worodria,W.
AU  - Massinga-Loembe,M.
AU  - Mayanja-Kizza,H.
AU  - Namaganda,J.
AU  - Kambugu,A.
AU  - Manabe,Y.C.
TI  - Antiretroviral treatment-associated tuberculosis in a prospective cohort of HIV-infected patients starting ART
JF  - Clinical & Developmental Immunology
DA  - 2011///
VL  - 2011
SP  - 758350
NS  - Worodria 2011
C3  - CRS 24671169
DO  - 10.1155/2011/758350
ER  - 

TY  - JOUR
AU  - Yen,Y.F.
AU  - Hu,H.Y.
AU  - Lee,Y.L.
AU  - Ku,P.W.
AU  - Lin,I.F.
AU  - Chu,D.
TI  - Obesity/overweight reduces the risk of active tuberculosis: a nationwide population-based cohort study in Taiwan
JF  - International Journal of Obesity
DA  - 2017///
VL  - 41
IS  - 6
SP  - 971
EP  - 5
NS  - Yen 2017
C3  - CRS 24671171
DO  - 10.1038/ijo.2017.64
ER  - 

TY  - JOUR
AU  - Yoo,J.E.
AU  - Kim,D.
AU  - Choi,H.
AU  - Kang,Y.A.
AU  - Han,K.
AU  - Lee,H.
TI  - Anemia, sarcopenia, physical activity, and the risk of tuberculosis in the older population: a nationwide cohort study
JF  - Therapeutic Advances in Chronic Disease
DA  - 2021///
VL  - 12
SP  - 20406223211015959
NS  - Yoo 2021a
C3  - CRS 24671173
DO  - 10.1177/20406223211015959
ER  - 

TY  - JOUR
AU  - Youn,H.M.
AU  - Shin,M.K.
AU  - Jeong,D.
AU  - Kim,H.J.
AU  - Choi,H.
AU  - Kang,Y.A.
TI  - Risk factors associated with tuberculosis recurrence in South Korea determined using a nationwide cohort study
JF  - PLOS One
DA  - 2022///
VL  - 17
IS  - 6
SP  - e0268290
NS  - Youn 2022
C3  - CRS 24671175
DO  - 10.1371/journal.pone.0268290
ER  - 
