# Supplementary material for: Undernutrition as a risk factor for tuberculosis disease
Source: Cochrane Database Syst Rev. 2024 Jun 11;2024(6):CD015890. doi: 10.1002/14651858.CD015890.pub2 (PMC11165671; doi:10.1002/14651858.CD015890.pub2)
Supplement: Supplementary file 6 — Supplementary material 6 Data package [file CD015890-SUP-06-dataPackage.zip › CD015890-study-data/CD015890-excluded.ris]

TY  - JOUR
AU  - Aachari,I.
AU  - Tahiri,L.
AU  - Elolemy,G.
AU  - Taik,F.Z.
AU  - Afilal,S.
AU  - Fellous,S.
TI  - Active tuberculosis infection in Moroccan patients with rheumatic diseases under biologic therapy: a multicenter national study
JF  - International Journal of Mycobacteriology
DA  - 2022///
VL  - 11
IS  - 2
SP  - 175
EP  - 82
N1  - Wrong study design: cross-sectional study.
NS  - Aachari 2022
C3  - CRS 24671177
DO  - 10.4103/ijmy.ijmy_153_20
ER  - 

TY  - JOUR
AU  - Abedi,S.
AU  - Moosazadeh,M.
AU  - Tabrizi,R.
AU  - Afshari,M.
AU  - Nezammahalleh,A.
AU  - Akbari,M.
TI  - The impact of diabetics and smoking on gender differences of smear positive pulmonary tuberculosis incidence
JF  - Indian Journal of Tuberculosis
DA  - 2019///
VL  - 66
IS  - 3
SP  - 353
EP  - 7
N1  - Wrong patient population: All participants had TB at baseline.
NS  - Abedi 2019
C3  - CRS 24671179
DO  - 10.1016/j.ijtb.2017.01.004
ER  - 

TY  - JOUR
AU  - Adem,F.
AU  - Edessa,D.
AU  - Bayissa,B.
AU  - Mohammed Hassen,M.
AU  - Mohammed,M.A.
TI  - Treatment outcomes and associated factors in hospitalised children with severe acute malnutrition: a prospective cohort study
JF  - Pediatric Health, Medicine and Therapeutics
DA  - 2020///
VL  - 11
SP  - 235
EP  - 43
N1  - Wrong study design: cross sectional study
NS  - Adem 2020
C3  - CRS 24671181
DO  - 10.2147/phmt.S253396
ER  - 

TY  - JOUR
AU  - Afshari,M.
AU  - Dehmardeh,A.
AU  - Hoseini,A.
AU  - Moosazadeh,M.
TI  - Tuberculosis infection among children under six in contact with smear positive cases: a study in a hyper endemic area of Iran
JF  - Journal of Clinical Tuberculosis and Other Mycobacterial Diseases
DA  - 2023///
VL  - 30
SP  - 100347
N1  - Wrong study design: cross-sectional study.
NS  - Afshari 2023
C3  - CRS 24671183
DO  - 10.1016/j.jctube.2023.100347
ER  - 

TY  - JOUR
AU  - Agarwal,S.K.
AU  - Bhowmik,D.
AU  - Mahajan,S.
AU  - Bagchi,S.
TI  - Impact of type of calcineurin inhibitor on post-transplant tuberculosis: single-center study from India
JF  - Transplant Infectious Disease
DA  - 2017///
VL  - 19
IS  - 1
SP  - Epub 2016 Dec 16
N1  - Wrong exposure: No assessment of undernutrition as a risk factor.
NS  - Agarwal 2017
C3  - CRS 24671185
DO  - 10.1111/tid.12626
ER  - 

TY  - JOUR
AU  - Aguilera,X.P.
AU  - González,C.
AU  - Nájera-De Ferrari,M.
AU  - Hirmas,M.
AU  - Delgado,I.
AU  - Olea,A.
TI  - Tuberculosis in prisoners and their contacts in Chile: estimating incidence and latent infection
JF  - International Journal of Tuberculosis and Lung Disease
DA  - 2016///
VL  - 20
IS  - 1
SP  - 63
EP  - 70
N1  - Wrong outcomes: no risks estimates (only incidence).
NS  - Aguilera 2016
C3  - CRS 24671187
DO  - 10.5588/ijtld.15.0056
ER  - 

TY  - JOUR
AU  - Al Kubaisy,W.
AU  - Al Dulayme,A.
AU  - Hashim,D.S.
TI  - Active tuberculosis among Iraqi schoolchildren with positive skin tests and their household contacts
JF  - Eastern Mediterranean Health Journal
DA  - 2003///
VL  - 9
IS  - 4
SP  - 675
EP  - 88
N1  - Wrong outcomes: latent TB infection
NS  - Al Kubaisy 2003
C3  - CRS 24671189
ER  - 

TY  - JOUR
AU  - Allen,S.
AU  - Batungwanayo,J.
AU  - Kerlikowske,K.
AU  - Lifson,A.R.
AU  - Wolf,W.
AU  - Granich,R.
TI  - Two-year incidence of tuberculosis in cohorts of HIV-infected and uninfected urban Rwandan women
JF  - American Review of Respiratory Disease
DA  - 1992///
VL  - 146
IS  - 6
SP  - 1439
EP  - 44
N1  - Wrong exposure: BMI in quartiles, no cut-off point for undernutrition
NS  - Allen 1992
C3  - CRS 24671191
DO  - 10.1164/ajrccm/146.6.1439
ER  - 

TY  - JOUR
AU  - Ambrosetti,M.
AU  - Besozzi,G.
AU  - Codecasa,L.R.
AU  - Farris,B.
AU  - Nutini,S.
AU  - Saini,L.
TI  - The Italian AIPO study on tuberculosis treatment results, report 1997. National AIPO "Tuberculosis" Study Group
JF  - Monaldi Archives for Chest Disease
DA  - 1999///
VL  - 54
IS  - 5
SP  - 407
EP  - 12
N1  - Wrong patient population: All participants had TB at baseline.
NS  - Ambrosetti 1999
C3  - CRS 24671193
ER  - 

TY  - JOUR
AU  - Ambrosetti,M.
AU  - Besozzi,G.
AU  - Farris,B.
AU  - Nutini,S.
AU  - Saini,L.
AU  - Casali,L.
TI  - The Italian AIPO study on tuberculosis treatment results, report 1996. National AIPO "Tuberculosis" Study Group. Associazione Italiana Pneumologi Ospedalieri
JF  - Monaldi Archives for Chest Disease
DA  - 1999///
VL  - 54
IS  - 3
SP  - 237
EP  - 41
N1  - Wrong patient population: All participants had TB at baseline.
NS  - Ambrosetti 1999
C3  - CRS 24671194
ER  - 

TY  - JOUR
AU  - Anaam,M.S.
AU  - Alrasheedy,A.A.
TI  - Recurrence rate of pulmonary tuberculosis in patients treated with the standard 6-month regimen: findings and implications from a prospective observational multicenter study
JF  - Tropical Medicine and Infectious Disease
DA  - 2023///
VL  - 8
IS  - 2
SP  - 110
N1  - Wrong outcomes: no risks estimates (only incidence)
NS  - Anaam 2023
C3  - CRS 24671196
DO  - 10.3390/tropicalmed8020110
ER  - 

TY  - JOUR
AU  - Antonio-Arques,V.
AU  - Franch-Nadal,J.
AU  - Moreno-Martinez,A.
AU  - Real,J.
AU  - Orcau À
AU  - Mauricio,D.
TI  - Subjects with diabetes mellitus are at increased risk for developing tuberculosis: a cohort study in an inner-city district of Barcelona (Spain)
JF  - Frontiers in Public Health
DA  - 2022///
VL  - 10
SP  - 789952
N1  - Wrong exposure: Undernutrition is not assessed as a risk factor 
NS  - Antonio-Arques 2022
C3  - CRS 24671198
DO  - 10.3389/fpubh.2022.789952
ER  - 

TY  - JOUR
AU  - Anyalechi,G.E.
AU  - Bain,R.
AU  - Kindra,G.
AU  - Mogashoa,M.
AU  - Sogaula,N.
AU  - Mutiti,A.
TI  - Tuberculosis prevalence, incidence and prevention in a South African cohort of children living with HIV
JF  - Journal of Tropical Pediatrics
DA  - 2022///
VL  - 68
IS  - 6
SP  - fmac084
N1  - Wrong outcome: Only univariate (crude) estimate reported for incidence TB.
NS  - Anyalechi 2022
C3  - CRS 24671200
DO  - 10.1093/tropej/fmac084
ER  - 

TY  - JOUR
AU  - Arriaga,M.B.
AU  - Rocha,M.S.
AU  - Nogueira,B.M.F.
AU  - Nascimento,V.
AU  - Araújo-Pereira,M.
AU  - Souza,A.B.
TI  - The effect of diabetes and prediabetes on mycobacterium tuberculosis transmission to close contacts
JF  - Journal of Infectious Diseases
DA  - 2021///
VL  - 224
IS  - 12
SP  - 2064
EP  - 72
N1  - Wrong exposure: Undernutrition is not assessed as a risk factor 
NS  - Arriaga 2021
C3  - CRS 24671202
DO  - 10.1093/infdis/jiab264
ER  - 

TY  - JOUR
AU  - Auguste,M.
AU  - McGuire-Wolfe,C.
AU  - Alonso,A.
AU  - Okobi,O.E.
TI  - Analysis of some risk factors of active tuberculosis in three South Florida counties
JF  - Cureus
DA  - 2021///
VL  - 13
IS  - 11
SP  - e19852
N1  - Wrong patient population: All participants had TB at baseline.
NS  - Auguste 2021
C3  - CRS 24671204
DO  - 10.7759/cureus.19852
ER  - 

TY  - JOUR
AU  - Auld,A.F.
AU  - Tuho,M.Z.
AU  - Ekra,K.A.
AU  - Kouakou,J.
AU  - Shiraishi,R.W.
AU  - Adjorlolo-Johnson,G.
TI  - Tuberculosis in human immunodeficiency virus-infected children starting antiretroviral therapy in Côte d'Ivoire
JF  - International Journal of Tuberculosis and Lung Disease
DA  - 2014///
VL  - 18
IS  - 4
SP  - 381
EP  - 7
N1  - Wrong outcome: prevalent TB rather than incident TB
NS  - Auld 2014
C3  - CRS 24671206
DO  - 10.5588/ijtld.13.0395
ER  - 

TY  - JOUR
AU  - Auld,A.F.
AU  - Kerkhoff,A.D.
AU  - Hanifa,Y.
AU  - Wood,R.
AU  - Charalambous,S.
AU  - Liu,Y.
TI  - Derivation and external validation of a risk score for predicting HIV-associated tuberculosis to support case finding and preventive therapy scale-up: a cohort study
JF  - PLOS Medicine
DA  - 2021///
VL  - 18
IS  - 9
SP  - e1003739
N1  - Wrong exposure: weight for age modelled as a continuous exposure
NS  - Auld 2021
C3  - CRS 24671208
DO  - 10.1371/journal.pmed.1003739
ER  - 

TY  - JOUR
AU  - Bai,K.J.
AU  - Lee,J.J.
AU  - Chien,S.T.
AU  - Suk,C.W.
AU  - Chiang,C.Y.
TI  - The influence of smoking on pulmonary tuberculosis in diabetic and non-diabetic patients
JF  - PLOS One
DA  - 2016///
VL  - 11
IS  - 6
SP  - e0156677
N1  - Wrong patient population: All participants had TB at baseline.
NS  - Bai 2016
C3  - CRS 24671210
DO  - 10.1371/journal.pone.0156677
ER  - 

TY  - JOUR
AU  - Benoit,S.R.
AU  - Gregg,E.W.
AU  - Jonnalagadda,S.
AU  - Phares,C.R.
AU  - Zhou,W.
AU  - Painter,J.A.
TI  - Association of diabetes and tuberculosis disease among US-bound adult refugees, 2009-2014
JF  - Emerging Infectious Diseases
DA  - 2017///
VL  - 23
IS  - 3
SP  - 543
EP  - 5
N1  - Wrong study design: cross-sectional study.
NS  - Benoit 2017
C3  - CRS 24671212
DO  - 10.3201/eid2303.161053
ER  - 

TY  - JOUR
AU  - Bhargava,A.
AU  - Benedetti,A.
AU  - Oxlade,O.
AU  - Pai,M.
AU  - Menzies,D.
TI  - Undernutrition and the incidence of tuberculosis in India: national and subnational estimates of the population-attributable fraction related to undernutrition
JF  - National Medical Journal of India
DA  - 2014///
VL  - 27
IS  - 3
SP  - 128
EP  - 33
N1  - Wrong study design: calculation of population attributable fraction from estimates from the literature
NS  - Bhargava 2014
C3  - CRS 24671214
ER  - 

TY  - JOUR
AU  - Bridson,T.
AU  - Matthiesson,A.
AU  - Owens,L.
AU  - Govan,B.
AU  - Norton,R.
AU  - Ketheesan,N.
TI  - Diabetes: a contributor to tuberculosis in tropical Australia
JF  - American Journal of Tropical Medicine and Hygiene
DA  - 2015///
VL  - 93
IS  - 3
SP  - 547
EP  - 8
N1  - Wrong study design: cross-sectional study.
NS  - Bridson 2015
C3  - CRS 24671216
DO  - 10.4269/ajtmh.15-0264
ER  - 

TY  - JOUR
AU  - Byberg,S.
AU  - Soborg,B.
AU  - Andersson,M.
AU  - Bjerregaard,P.
AU  - Jørgensen,M.E.
TI  - Diabetes is a risk factor for tuberculosis in the Inuit population of Greenland
JF  - European Respiratory Journal
DA  - 2012///
VL  - 40
IS  - 5
SP  - 1289
EP  - 91
N1  - Wrong exposure: Undernutrition is not assessed as a risk factor (BMI as a continous variable).
NS  - Byberg 2012
C3  - CRS 24671218
DO  - 10.1183/09031936.00039612
ER  - 

TY  - JOUR
AU  - Campbell,J.R.
AU  - Chan,E.D.
AU  - Falzon,D.
AU  - Trajman,A.
AU  - Keshavjee,S.
AU  - Leung,C.C.
TI  - Low body mass index at treatment initiation and rifampicin-resistant tuberculosis treatment outcomes: an individual participant data meta-analysis
JF  - Clinical Infectious Diseases
DA  - 2022///
VL  - 75
IS  - 12
SP  - 2201
EP  - 10
N1  - Wrong outcomes: recurence is a composite of treatment failure and true recurrence.
NS  - Campbell 2022
C3  - CRS 24671220
DO  - 10.1093/cid/ciac322
ER  - 

TY  - JOUR
AU  - Centis,R.
AU  - Ianni,A.
AU  - Migliori,G.B.
TI  - Evaluation of tuberculosis treatment results in Italy, report 1998. Tuberculosis section of the National AIPO Study Group on Infectious Disease and the SMIRA Group
JF  - Monaldi Archives for Chest Disease
DA  - 2000///
VL  - 55
IS  - 4
SP  - 293
EP  - 8
N1  - Wrong patient population: All participants had TB at baseline.
NS  - Centis 2000
C3  - CRS 24671222
ER  - 

TY  - JOUR
AU  - Centis,R.
AU  - Migliori,G.B.
TI  - Evaluation of tuberculosis treatment results in Italy, report 1999
JF  - Monaldi Archives for Chest Disease
DA  - 2002///
VL  - 57
IS  - 5-6
SP  - 297
EP  - 305
N1  - Wrong patient population: All participants had TB at baseline.
NS  - Centis 2002
C3  - CRS 24671224
ER  - 

TY  - JOUR
AU  - Chao,W.C.
AU  - Wu,C.L.
AU  - Liu,P.Y.
AU  - Shieh,C.C.
TI  - Regular sputum check-up for early diagnosis of tuberculosis after exposure in healthcare facilities
JF  - PLOS One
DA  - 2016///
VL  - 11
IS  - 6
SP  - e0157054
N1  - Wrong exposure: low weight as BMI <21.
NS  - Chao 2016
C3  - CRS 24671226
DO  - 10.1371/journal.pone.0157054
ER  - 

TY  - JOUR
AU  - Chen,C.H.
AU  - Lian,J.D.
AU  - Cheng,C.H.
AU  - Wu,M.J.
AU  - Lee,W.C.
AU  - Shu,K.H.
TI  - Mycobacterium tuberculosis infection following renal transplantation in Taiwan
JF  - Transplant Infectious Disease
DA  - 2006///
VL  - 8
IS  - 3
SP  - 148
EP  - 56
N1  - Wrong exposure: Undernutrition is not assessed as a risk factor
NS  - Chen 2006
C3  - CRS 24671228
DO  - 10.1111/j.1399-3062.2006.00147.x
ER  - 

TY  - JOUR
AU  - Chen,W.
AU  - Shu,W.
AU  - Wang,M.
AU  - Hou,Y.
AU  - Xia,Y.
AU  - Xu,W.
TI  - Pulmonary tuberculosis incidence and risk factors in rural areas of China: a cohort study
JF  - PLOS One
DA  - 2013///
VL  - 8
IS  - 3
SP  - e58171
N1  - Wrong exposure: Undernutrition is not assessed as a risk factor
NS  - Chen 2013
C3  - CRS 24671230
DO  - 10.1371/journal.pone.0058171
ER  - 

TY  - JOUR
AU  - Chen,C.H.
AU  - Shu,K.H.
AU  - Ho,H.C.
AU  - Cheng,S.B.
AU  - Lin,C.C.
AU  - Wei,H.J.
TI  - A nationwide population-based study of the risk of tuberculosis in different solid organ transplantations in Taiwan
JF  - Transplantation Proceedings
DA  - 2014///
VL  - 46
IS  - 4
SP  - 1032
EP  - 5
N1  - Wrong study design: cross-sectional study.
NS  - Chen 2014
C3  - CRS 24671232
DO  - 10.1016/j.transproceed.2013.10.051
ER  - 

TY  - JOUR
AU  - Cheng,K.C.
AU  - Liao,K.F.
AU  - Lin,C.L.
AU  - Liu,C.S.
AU  - Lai,S.W.
TI  - Chronic kidney disease correlates with increased risk of pulmonary tuberculosis before initiating renal replacement therapy: a cohort study in Taiwan
JF  - Medicine
DA  - 2018///
VL  - 97
IS  - 39
SP  - e12550
N1  - Wrong exposure: Undernutrition is not assessed as a risk factor
NS  - Cheng 2018
C3  - CRS 24671234
DO  - 10.1097/md.0000000000012550
ER  - 

TY  - JOUR
AU  - Cheng,Q.
AU  - Trangucci,R.
AU  - Nelson,K.N.
AU  - Fu,W.
AU  - Collender,P.A.
AU  - Head,J.R.
TI  - Prenatal and early-life exposure to the Great Chinese Famine increased the risk of tuberculosis in adulthood across two generations
JF  - Proceedings of the National Academy of Sciences of the United States of America
DA  - 2020///
VL  - 117
IS  - 44
SP  - 27549
EP  - 55
N1  - Wrong exposure: Famine.
NS  - Cheng 2020a
C3  - CRS 24671236
DO  - 10.1073/pnas.2008336117
ER  - 

TY  - JOUR
AU  - Cherkezov,R.
TI  - The incidence of tuberculosis in diabetic patients in the city of Plovdiv
JF  - Vutreshni Bolesti
DA  - 1973///
VL  - 12
IS  - 5
SP  - 158
EP  - 60
N1  - Wrong study design: descriptive study of the epidemiology of TB.
NS  - Cherkezov 1973
C3  - CRS 24671238
ER  - 

TY  - JOUR
AU  - Christopoulos,A.I.
AU  - Diamantopoulos,A.A.
AU  - Dimopoulos,P.A.
AU  - Goumenos,D.S.
AU  - Barbalias,G.A.
TI  - Risk factors for tuberculosis in dialysis patients: a prospective multi-center clinical trial
JF  - BMC Nephrology
DA  - 2009///
VL  - 10
SP  - 36
N1  - Wrong exposure: Undernutrition is not assessed as a risk factor (relative risk of TB according to BMI compared to the general population).
NS  - Christopoulos 2009
C3  - CRS 24671240
DO  - 10.1186/1471-2369-10-36
ER  - 

TY  - JOUR
AU  - Chu,K.A.
AU  - Hsu,C.H.
AU  - Lin,M.C.
AU  - Chu,Y.H.
AU  - Hung,Y.M.
AU  - Wei,J.C.
TI  - Association of iron deficiency anemia with tuberculosis in Taiwan: a nationwide population-based study
JF  - PLOS One
DA  - 2019///
VL  - 14
IS  - 8
SP  - e0221908
N1  - Wrong exposure: Undernutrition is not assessed as a risk factor
NS  - Chu 2019
C3  - CRS 24671242
DO  - 10.1371/journal.pone.0221908
ER  - 

TY  - JOUR
AU  - Chung,W.S.
AU  - Lin,C.L.
AU  - Hung,C.T.
AU  - Chu,Y.H.
AU  - Sung,F.C.
AU  - Kao,C.H.
TI  - Tuberculosis increases the subsequent risk of acute coronary syndrome: a nationwide population-based cohort study
JF  - International Journal of Tuberculosis and Lung Disease
DA  - 2014///
VL  - 18
IS  - 1
SP  - 79
EP  - 83
N1  - Wrong study design: cross-sectional study.
NS  - Chung 2014
C3  - CRS 24671244
DO  - 10.5588/ijtld.13.0288
ER  - 

TY  - JOUR
AU  - Chung-Delgado,K.
AU  - Guillén-Bravo,S.
AU  - Navarro-Huamán,L.
AU  - Quiroz-Portella,R.
AU  - Revilla-Montag,A.
AU  - Ruíz-Alejos,A.
TI  - Medical students at risk: prevalence and incidence of tuberculin skin test conversion
JF  - Revista Chilena de Infectologia
DA  - 2012///
VL  - 29
IS  - 4
SP  - 375
EP  - 81
N1  - Wrong exposure: BMI in relation to obesity/overweight.
NS  - Chung-Delgado 2012
C3  - CRS 24671246
DO  - 10.4067/s0716-10182012000400002
ER  - 

TY  - JOUR
AU  - Ciang,N.C.
AU  - Chan,S.C.W.
AU  - Lau,C.S.
AU  - Chiu,E.T.F.
AU  - Chung,H.Y.
TI  - Risk of tuberculosis in patients with spondyloarthritis: data from a centralized electronic database in Hong Kong
JF  - BMC Musculoskeletal Disorders
DA  - 2020///
VL  - 21
IS  - 1
SP  - 832
N1  - Wrong exposure: Undernutrition is not assessed as a risk factor
NS  - Ciang 2020
C3  - CRS 24671248
DO  - 10.1186/s12891-020-03855-5
ER  - 

TY  - JOUR
AU  - Critchley,J.A.
AU  - Carey,I.M.
AU  - Harris,T.
AU  - DeWilde,S.
AU  - Hosking,F.J.
AU  - Cook,D.G.
TI  - Glycemic control and risk of infections among people with type 1 or type 2 diabetes in a large primary care cohort study
JF  - Diabetes Care
DA  - 2018///
VL  - 41
IS  - 10
SP  - 2127
EP  - 35
N1  - Wrong outcomes: no risks estimates (only incidence).
NS  - Critchley 2018
C3  - CRS 24671250
DO  - 10.2337/dc18-0287
ER  - 

TY  - JOUR
AU  - DeAtley,T.
AU  - Workman,L.
AU  - Theron,G.
AU  - Bélard,S.
AU  - Prins,M.
AU  - Bateman,L.
TI  - The child ecosystem and childhood pulmonary tuberculosis: A South African perspective
JF  - Pediatric Pulmonology
DA  - 2021///
VL  - 56
IS  - 7
SP  - 2212
EP  - 22
N1  - Wrong study design: cross-sectional study.
NS  - DeAtley 2021
C3  - CRS 24671252
DO  - 10.1002/ppul.25369
ER  - 

TY  - JOUR
AU  - Delgado-Sánchez,G.
AU  - García-García,L.
AU  - Castellanos-Joya,M.
AU  - Cruz-Hervert,P.
AU  - Ferreyra-Reyes,L.
AU  - Ferreira-Guerrero,E.
TI  - Association of pulmonary tuberculosis and diabetes in Mexico: analysis of the National Tuberculosis Registry 2000-2012
JF  - PLOS One
DA  - 2015///
VL  - 10
IS  - 6
SP  - e0129312
N1  - Wrong patient population: All participants had TB at baseline.
NS  - Delgado-Sánchez 2015
C3  - CRS 24671254
DO  - 10.1371/journal.pone.0129312
ER  - 

TY  - JOUR
AU  - Demlow,S.E.
AU  - Oh,P.
AU  - Barry,P.M.
TI  - Increased risk of tuberculosis among foreign-born persons with diabetes in California, 2010-2012
JF  - BMC Public Health
DA  - 2015///
VL  - 15
SP  - 263
N1  - Wrong study design: cross-sectional study.
NS  - Demlow 2015
C3  - CRS 24671256
DO  - 10.1186/s12889-015-1600-1
ER  - 

TY  - JOUR
AU  - Dobler,C.C.
AU  - Flack,J.R.
AU  - Marks,G.B.
TI  - Risk of tuberculosis among people with diabetes mellitus: an Australian nationwide cohort study
JF  - BMJ Open
DA  - 2012///
VL  - 2
IS  - 1
SP  - e000666
N1  - Wrong exposure: Undernutrition is not assessed as a risk factor
NS  - Dobler 2012
C3  - CRS 24671258
DO  - 10.1136/bmjopen-2011-000666
ER  - 

TY  - JOUR
AU  - Dyck,R.F.
AU  - Klomp,H.
AU  - Marciniuk,D.D.
AU  - Tan,L.
AU  - Stang,M.R.
AU  - Ward,H.A.
TI  - The relationship between diabetes and tuberculosis in Saskatchewan: comparison of registered Indians and other Saskatchewan people
JF  - Canadian Journal of Public Health
DA  - 2007///
VL  - 98
IS  - 1
SP  - 55
EP  - 9
N1  - Wrong exposure: Undernutrition is not assessed as a risk factor
NS  - Dyck 2007
C3  - CRS 24671260
DO  - 10.1007/bf03405386
ER  - 

TY  - JOUR
AU  - Eksombatchai,D.
AU  - Jeong,D.
AU  - Mok,J.
AU  - Jeon,D.
AU  - Kang,H.Y.
AU  - Kim,H.J.
TI  - Sex differences in the impact of diabetes mellitus on tuberculosis recurrence: a retrospective national cohort study
JF  - International Journal of Infectious Diseases
DA  - 2023///
VL  - 127
SP  - 1
EP  - 10
N1  - Wrong exposure: Undernutrition is not assessed as a risk factor
NS  - Eksombatchai 2023
C3  - CRS 24671262
DO  - 10.1016/j.ijid.2022.11.037
ER  - 

TY  - JOUR
AU  - Eswarappa,M.
AU  - H JGd
AU  - John,M.M.
AU  - Chennabasappa,G.K.
AU  - Siddaiah,G.M.
TI  - Tuberculosis in renal transplant recipients: our decade long experience with an opportunistic invader
JF  - Indian Journal of Tuberculosis
DA  - 2020///
VL  - 67
IS  - 1
SP  - 73
EP  - 8
N1  - Wrong outcomes: no risks estimates (only incidence).
NS  - Eswarappa 2020
C3  - CRS 24671264
DO  - 10.1016/j.ijtb.2019.05.001
ER  - 

TY  - JOUR
AU  - Eun-Kyoung Park
AU  - June-Ho Bae
AU  - Yu-Min Jung
AU  - Sook-Hee Chung
AU  - Jae-Hyung Lee
AU  - Sang-Hoon Kim
TI  - Incidence of tuberculosis in Korean diabetics: comparison with that in non-diabetic hypertensive subjects
JF  - Korean Journal of Medicine
DA  - 2010///
VL  - 79
IS  - 6
SP  - 646
EP  - 51
N1  - Wrong exposure: people with diabetes vs people with hypertension.
NS  - Eun-Kyoung 2010
C3  - CRS 24671266
ER  - 

TY  - JOUR
AU  - Fang,W.L.
AU  - Hung,Y.P.
AU  - Liu,C.J.
AU  - Lan,Y.T.
AU  - Huang,K.H.
AU  - Chen,M.H.
TI  - Incidence of and risk factors for tuberculosis (TB) in gastric cancer patients in an area endemic for TB: a nationwide population-based matched cohort study
JF  - Medicine
DA  - 2015///
VL  - 94
IS  - 47
SP  - e2163
N1  - Wrong exposure: Undernutrition is not assessed as a risk factor
NS  - Fang 2015
C3  - CRS 24671268
DO  - 10.1097/md.0000000000002163
ER  - 

TY  - JOUR
AU  - Fikrie,A.
AU  - Alemayehu,A.
AU  - Gebremedhin,S.
TI  - Treatment outcomes and factors affecting time-to-recovery from severe acute malnutrition in 6-59 months old children admitted to a stabilization center in Southern Ethiopia: A retrospective cohort study
JF  - Italian Journal of Pediatrics
DA  - 2019///
VL  - 45
IS  - 1
SP  - 46
N1  - Wrong exposure: TB as a risk factor for recovery of malnutrition.
NS  - Fikrie 2019
C3  - CRS 24671270
DO  - 10.1186/s13052-019-0642-x
ER  - 

TY  - JOUR
AU  - Franke,M.F.
AU  - Appleton,S.C.
AU  - Mitnick,C.D.
AU  - Furin,J.J.
AU  - Bayona,J.
AU  - Chalco,K.
TI  - Aggressive regimens for multidrug-resistant tuberculosis reduce recurrence
JF  - Clinical Infectious Diseases
DA  - 2013///
VL  - 56
IS  - 6
SP  - 770
EP  - 6
N1  - Wrong outcome: Only univariate (crude) estimate reported
NS  - Franke 2013
C3  - CRS 24671272
DO  - 10.1093/cid/cis1008
ER  - 

TY  - JOUR
AU  - Sitepu,F.Y.
AU  - Aditama,W.
AU  - Depari,E.
TI  - Having contact history with TB active cases and malnutrition as risk factors of TB incidence: a cross-sectional study in North Sumatera, Indonesia
JF  - Malaysian Journal of Public Health Medicine
DA  - 2020///
VL  - 20
IS  - 1
SP  - 192
EP  - 8
N1  - Wrong study design: cross-sectional study.
NS  - Frans 2020
C3  - CRS 24671274
DO  - 10.37268/mjphm/vol.20/no.1/art.482
ER  - 

TY  - JOUR
AU  - Golub,J.E.
AU  - Mok,Y.
AU  - Hong,S.
AU  - Jung,K.J.
AU  - Jee,S.H.
AU  - Samet,J.M.
TI  - Diabetes mellitus and tuberculosis in Korean adults: impact on tuberculosis incidence, recurrence and mortality
JF  - International Journal of Tuberculosis and Lung Disease
DA  - 2019///
VL  - 23
IS  - 4
SP  - 507
EP  - 13
N1  - Wrong exposure: Undernutrition is not assessed as a risk factor (BMI as a continous variable).
NS  - Golub 2019
C3  - CRS 24671276
DO  - 10.5588/ijtld.18.0103
ER  - 

TY  - JOUR
AU  - Hermosilla,S.
AU  - You,P.
AU  - Aifah,A.
AU  - Abildayev,T.
AU  - Akilzhanova,A.
AU  - Kozhamkulov,U.
TI  - Identifying risk factors associated with smear positivity of pulmonary tuberculosis in Kazakhstan
JF  - PLOS One
DA  - 2017///
VL  - 12
IS  - 3
SP  - e0172942
N1  - Wrong study design: cross-sectional study.
NS  - Hermosilla 2017
C3  - CRS 24671278
DO  - 10.1371/journal.pone.0172942
ER  - 

TY  - JOUR
AU  - Herzmann,C.
AU  - Sotgiu,G.
AU  - Bellinger,O.
AU  - Diel,R.
AU  - Gerdes,S.
AU  - Goetsch,U.
TI  - Risk for latent and active tuberculosis in Germany
JF  - Infection
DA  - 2017///
VL  - 45
IS  - 3
SP  - 283
EP  - 90
N1  - Wrong outcome: Only univariate (crude) estimate reported (P value).
NS  - Herzmann 2017
C3  - CRS 24671280
DO  - 10.1007/s15010-016-0963-2
ER  - 

TY  - JOUR
AU  - Hoge,C.W.
AU  - Fisher,L.
AU  - Donnell HDJr
AU  - Dodson,D.R.
AU  - Tomlinson GVJr
AU  - Breiman,R.F.
TI  - Risk factors for transmission of Mycobacterium tuberculosis in a primary school outbreak: lack of racial difference in susceptibility to infection
JF  - American Journal of Epidemiology
DA  - 1994///
VL  - 139
IS  - 5
SP  - 520
EP  - 30
N1  - Wrong outcome: unadjusted estimate.
NS  - Hoge 1994
C3  - CRS 24671282
DO  - 10.1093/oxfordjournals.aje.a117035
ER  - 

TY  - JOUR
AU  - Hoon Jung
AU  - Yeon-Mok Oh
AU  - Sang-Do Lee
AU  - Woo-Sung Kim
AU  - Dong-Soon Kim
AU  - Won-Dong Kim
TI  - Clinical characteristics of tuberculosis in liver or heart transplant recipients
JF  - Tuberculosis and Respiratory Diseases
DA  - 2006///
VL  - 61
IS  - 5
SP  - 440
EP  - 6
N1  - Wrong outcome: no risk estimates (only p values from univariate analysis).
NS  - Hoon 2006
C3  - CRS 24671284
DO  - 10.4046/trd.2006.61.5.440
ER  - 

TY  - JOUR
AU  - Hoshino,H.
AU  - Uchimura,K.
AU  - Yamauchi,Y.
TI  - Comparison of TB incidence of young and middle age groups between urban/suburban prefectures and other prefectures
JF  - Kekkaku [Tuberculosis]
DA  - 2009///
VL  - 84
IS  - 1
SP  - 1
EP  - 8
N1  - Wrong study design: cross-sectional study.
NS  - Hoshino 2009
C3  - CRS 24671286
ER  - 

TY  - GEN
AU  - Hsien Feng Lin
AU  - Kuan Fu Liao
AU  - Ching Mei Chang
AU  - Shih Wei Lai
AU  - Pang Yao Tsai
AU  - Fung Chang Sung
TI  - Anti-diabetic medication reduces risk of pulmonary tuberculosis in diabetic patients: a population-based cohort study in Taiwan
JF  - Kuwait Medical Journal
DA  - 2017///
VL  - 49
SP  - 22
EP  - 8
N1  - Wrong exposure: Undernutrition is not assessed as a risk factor
NS  - Hsien 2017
C3  - CRS 24671288
ER  - 

TY  - JOUR
AU  - Hu,H.Y.
AU  - Wu,C.Y.
AU  - Huang,N.
AU  - Chou,Y.J.
AU  - Chang,Y.C.
AU  - Chu,D.
TI  - Increased risk of tuberculosis in patients with end-stage renal disease: a population-based cohort study in Taiwan, a country of high incidence of end-stage renal disease
JF  - Epidemiology and Infection
DA  - 2014///
VL  - 142
IS  - 1
SP  - 191
EP  - 9
N1  - Wrong exposure: Undernutrition is not assessed as a risk factor
NS  - Hu 2014
C3  - CRS 24671290
DO  - 10.1017/s0950268813000551
ER  - 

TY  - JOUR
AU  - Ilievska-Poposka,B.
AU  - Zakoska,M.
AU  - Pilovska-Spasovska,K.
AU  - Simonovska,L.
AU  - Mitreski,V.
TI  - Tuberculosis in the prisons in the Republic of Macedonia, 2008-2017
JF  - Open Access Macedonian Journal of Medical Sciences
DA  - 2018///
VL  - 6
IS  - 7
SP  - 1300
EP  - 4
N1  - Wrong exposures: no assessment of undernutrition or diabetes as risk factors.
NS  - Ilievska-Poposka 2018
C3  - CRS 24671292
DO  - 10.3889/oamjms.2018.281
ER  - 

TY  - JOUR
AU  - Jayalakshmi,V.T.
AU  - Gopalan,C.
TI  - Nutrition and tuberculosis. I. An epidemiological study
JF  - Indian Journal of Medical Research
DA  - 1958///
VL  - 46
IS  - 1
SP  - 87
EP  - 92
N1  - Wrong outcome: vitamin deficit as risk factor.
NS  - Jayalakshmi 1958
C3  - CRS 24671294
C3  - PubMed 13501881
ER  - 

TY  - JOUR
AU  - Ji,Y.
AU  - Cao,H.
AU  - Liu,Q.
AU  - Li,Z.
AU  - Song,H.
AU  - Xu,D.
TI  - Screening for pulmonary tuberculosis in high-risk groups of diabetic patients
JF  - International Journal of Infectious Diseases
DA  - 2020///
VL  - 93
SP  - 84
EP  - 9
N1  - Wrong study design: case-control study
NS  - Ji 2020
C3  - CRS 24671296
DO  - 10.1016/j.ijid.2020.01.019
ER  - 

TY  - JOUR
AU  - John,G.T.
AU  - Shankar,V.
AU  - Abraham,A.M.
AU  - Mukundan,U.
AU  - Thomas,P.P.
AU  - Jacob,C.K.
TI  - Risk factors for post-transplant tuberculosis
JF  - Kidney international
DA  - 2001///
VL  - 60
IS  - 3
SP  - 1148
EP  - 53
N1  - Wrong exposure: Undernutrition is not assessed as a risk factor
NS  - John 2001
C3  - CRS 24671298
DO  - 10.1046/j.1523-1755.2001.0600031148.x
ER  - 

TY  - JOUR
AU  - Ju-Young Sung
AU  - Chi-Won Kim
AU  - Hyun-Hee Lee
AU  - Woo-Kyung Chung
AU  - Yeon-Ho Park
AU  - Jongwon Ha
TI  - Clinical manifestations of mycobacterium tuberculosis infection after renal transplantation
JF  - Journal of the Korean Society for Transplantation
DA  - 2008///
VL  - 22
IS  - 1
SP  - 58
EP  - 65
N1  - Wrong exposure: Undernutrition is not assessed as a risk factor.
NS  - Ju-Young 2008
C3  - CRS 24671302
ER  - 

TY  - JOUR
AU  - Jurcev-Savicevic,A.
AU  - Mulic,R.
AU  - Ban,B.
AU  - Kozul,K.
AU  - Bacun-Ivcek,L.
AU  - Valic,J.
TI  - Risk factors for pulmonary tuberculosis in Croatia: a matched case-control study
JF  - BMC Public Health
DA  - 2013///
VL  - 13
SP  - 991
N1  - Wrong study design: case-control study.
NS  - Jurcev-Savicevic 2013
C3  - CRS 24671300
DO  - 10.1186/1471-2458-13-991
ER  - 

TY  - JOUR
AU  - Kamper-Jørgensen,Z.
AU  - Carstensen,B.
AU  - Norredam,M.
AU  - Bygbjerg,I.C.
AU  - Andersen,P.H.
AU  - Jørgensen,M.E.
TI  - Diabetes-related tuberculosis in Denmark: effect of ethnicity, diabetes duration and year of diagnosis
JF  - International Journal of Tuberculosis and Lung Disease
DA  - 2015///
VL  - 19
IS  - 10
SP  - 1169
EP  - 75
N1  - Wrong patient population: All participants had TB at baseline.
NS  - Kamper-Jørgensen 2015
C3  - CRS 24671304
DO  - 10.5588/ijtld.14.0932
ER  - 

TY  - JOUR
AU  - Kawatsu,L.
AU  - Ishikawa,N.
AU  - Uchimura,K.
TI  - Risk groups for tuberculosis in Japan: analysis of relative risk and population attributable fraction
JF  - Kekkaku [Tuberculosis]
DA  - 2015///
VL  - 90
IS  - 3
SP  - 395
EP  - 400
N1  - Wrong study design: calculation of population attributable fraction from estimates from the literature.
NS  - Kawatsu 2015
C3  - CRS 24671306
ER  - 

TY  - JOUR
AU  - Khan,A.
AU  - Sterling,T.R.
AU  - Reves,R.
AU  - Vernon,A.
AU  - Horsburgh,C.R.
TI  - Lack of weight gain and relapse risk in a large tuberculosis treatment trial
JF  - American Journal of Respiratory and Critical Care Medicine
DA  - 2006///
VL  - 174
IS  - 3
SP  - 344
EP  - 8
N1  - Wrong outcomes: no risks estimates (only incidence), wrong definition of relapse/recurrence (persistent culture).
NS  - Khan 2006
C3  - CRS 24671308
DO  - 10.1164/rccm.200511-1834OC
ER  - 

TY  - JOUR
AU  - Khanna,B.K.
TI  - Pulmonary tuberculosis and diabetes mellitus
JF  - Journal of the Indian Medical Association
DA  - 1968///
VL  - 50
IS  - 9
SP  - 407
EP  - 14
N1  - Wrong patient population: All participants had TB at baseline.
NS  - Khanna 1968
C3  - CRS 24671310
C3  - PubMed 5666158
ER  - 

TY  - JOUR
AU  - Kim,S.J.
AU  - Hong,Y.P.
AU  - Lew,W.J.
AU  - Yang,S.C.
AU  - Lee,E.G.
TI  - Incidence of pulmonary tuberculosis among diabetics
JF  - Tubercle and Lung Disease
DA  - 1995///
VL  - 76
IS  - 6
SP  - 529
EP  - 33
N1  - Wrong exposure: Undernutrition is not assessed as a risk factor
NS  - Kim 1995
C3  - CRS 24671312
DO  - 10.1016/0962-8479(95)90529-4
ER  - 

TY  - JOUR
AU  - Kim,H.W.
AU  - Park,J.K.
AU  - Yang,J.A.
AU  - Yoon,Y.I.
AU  - Lee,E.Y.
AU  - Song,Y.W.
TI  - Comparison of tuberculosis incidence in ankylosing spondylitis and rheumatoid arthritis during tumor necrosis factor inhibitor treatment in an intermediate burden area
JF  - Clinical Rheumatology
DA  - 2014///
VL  - 33
IS  - 9
SP  - 1307
EP  - 12
N1  - Wrong exposures: BMI <22 and no assesment of diabetes.
NS  - Kim 2014
C3  - CRS 24671314
DO  - 10.1007/s10067-013-2387-z
ER  - 

TY  - JOUR
AU  - Klote,M.M.
AU  - Agodoa,L.Y.
AU  - Abbott,K.C.
TI  - Risk factors for Mycobacterium tuberculosis in US chronic dialysis patients
JF  - Nephrology, Dialysis, Transplantation
DA  - 2006///
VL  - 21
IS  - 11
SP  - 3287
EP  - 92
N1  - Wrong exposure: BMI defined in quartiles.
NS  - Klote 2006
C3  - CRS 24671316
DO  - 10.1093/ndt/gfl488
ER  - 

TY  - JOUR
AU  - Ko,T.H.
AU  - Chang,Y.C.
AU  - Chang,C.H.
AU  - Liao,K.C.
AU  - Magee,M.J.
AU  - Lin,H.H.
TI  - Prediabetes and risk of active tuberculosis: a cohort study from Northern Taiwan
JF  - International Journal of Epidemiology
DA  - 2022///
VL  - 52
IS  - 3
SP  - 932
EP  - 41
N1  - Wrong exposure: Undernutrition is not assessed as a risk factor (only as a covariate).
NS  - Ko 2022
C3  - CRS 24671318
DO  - 10.1093/ije/dyac214
ER  - 

TY  - JOUR
AU  - Koesoemadinata,R.C.
AU  - McAllister,S.M.
AU  - Soetedjo,N.N.M.
AU  - Febni Ratnaningsih,D.
AU  - Ruslami,R.
AU  - Kerry,S.
TI  - Latent TB infection and pulmonary TB disease among patients with diabetes mellitus in Bandung, Indonesia
JF  - Transactions of the Royal Society of Tropical Medicine and Hygiene
DA  - 2017///
VL  - 111
IS  - 2
SP  - 81
EP  - 9
N1  - Wrong study design: case-control study.
NS  - Koesoemadinata 2017
C3  - CRS 24671320
DO  - 10.1093/trstmh/trx015
ER  - 

TY  - JOUR
AU  - Ku,S.W.
AU  - Jiamsakul,A.
AU  - Joshi,K.
AU  - Pasayan,M.K.U.
AU  - Widhani,A.
AU  - Chaiwarith,R.
TI  - Cotrimoxazole prophylaxis decreases tuberculosis risk among Asian patients with HIV
JF  - Journal of the International AIDS Society
DA  - 2019///
VL  - 22
IS  - 3
SP  - e25264
N1  - Wrong exposure: BMI <25 vs >25.
NS  - Ku 2019
C3  - CRS 24671322
DO  - 10.1002/jia2.25264
ER  - 

TY  - JOUR
AU  - Kubjane,M.
AU  - Berkowitz,N.
AU  - Goliath,R.
AU  - Levitt,N.S.
AU  - Wilkinson,R.J.
AU  - Oni,T.
TI  - Tuberculosis, human immunodeficiency virus, and the association with transient hyperglycemia in periurban South Africa
JF  - Clinical Infectious Diseases
DA  - 2020///
VL  - 71
IS  - 4
SP  - 1080
EP  - 8
N1  - Wrong study design: two assessments of prevalence (not incidence) in cross-sectional measurements.
NS  - Kubjane 2020
C3  - CRS 24671324
DO  - 10.1093/cid/ciz928
ER  - 

TY  - JOUR
AU  - Kufa,T.
AU  - Chihota,V.
AU  - Mngomezulu,V.
AU  - Charalambous,S.
AU  - Verver,S.
AU  - Churchyard,G.
TI  - The incidence of tuberculosis among HIV-positive individuals with high CD4 counts: implications for policy
JF  - BMC Infectious Diseases
DA  - 2016///
VL  - 16
SP  - 266
N1  - Wrong outcome: unadjusted estimate and adjusted estimate by antiretroviral status only.
NS  - Kufa 2016
C3  - CRS 24671326
DO  - 10.1186/s12879-016-1598-8
ER  - 

TY  - JOUR
AU  - Kumar,D.
AU  - Goel,C.
AU  - Bansal,A.K.
AU  - Bhardwaj,A.K.
TI  - Delineating the factors associated with recurrence of tuberculosis in programmatic settings of rural health block, Himachal Pradesh, India
JF  - Indian Journal of Tuberculosis
DA  - 2018///
VL  - 65
IS  - 4
SP  - 303
EP  - 7
N1  - Wrong study design: cross-sectional study.
NS  - Kumar 2018
C3  - CRS 24671328
DO  - 10.1016/j.ijtb.2018.07.001
ER  - 

TY  - JOUR
AU  - Kuo,M.C.
AU  - Lin,S.H.
AU  - Lin,C.H.
AU  - Mao,I.C.
AU  - Chang,S.J.
AU  - Hsieh,M.C.
TI  - Type 2 diabetes: an independent risk factor for tuberculosis: a nationwide population-based study
JF  - PLOS One
DA  - 2013///
VL  - 8
IS  - 11
SP  - e78924
N1  - Wrong exposure: Undernutrition is not assessed as a risk factor
NS  - Kuo 2013
C3  - CRS 24671330
DO  - 10.1371/journal.pone.0078924
ER  - 

TY  - JOUR
AU  - Kuo,S.C.
AU  - Chen,Y.T.
AU  - Li,S.Y.
AU  - Lee,Y.T.
AU  - Yang,A.C.
AU  - Chen,T.L.
TI  - Incidence and outcome of newly-diagnosed tuberculosis in schizophrenics: a 12-year, nationwide, retrospective longitudinal study
JF  - BMC infectious Diseases
DA  - 2013///
VL  - 13
SP  - 351
N1  - Wrong exposure: Undernutrition is not assessed as a risk factor
NS  - Kuo 2013a
C3  - CRS 24671332
DO  - 10.1186/1471-2334-13-351
ER  - 

TY  - JOUR
AU  - Laghari,M.
AU  - Sulaiman,S.A.S.
AU  - Khan,A.H.
AU  - Memon,N.
TI  - Epidemiology of tuberculosis and treatment outcomes among children in Pakistan: a 5 year retrospective study
JF  - PeerJ
DA  - 2018///
VL  - 6
SP  - e5253
N1  - Wrong study design: cross-sectional study.
NS  - Laghari 2018
C3  - CRS 24671334
DO  - 10.7717/peerj.5253
ER  - 

TY  - JOUR
AU  - Lee,M.S.
AU  - Leung,C.C.
AU  - Kam,K.M.
AU  - Wong,M.Y.
AU  - Leung,M.C.
AU  - Tam,C.M.
TI  - Early and late tuberculosis risks among close contacts in Hong Kong
JF  - International Journal of Tuberculosis and Lung Disease
DA  - 2008///
VL  - 12
IS  - 3
SP  - 281
EP  - 7
N1  - Wrong exposure: Undernutrition is not assessed as a risk factor
NS  - Lee 2008
C3  - CRS 24671336
ER  - 

TY  - JOUR
AU  - Lee,C.H.
AU  - Lee,M.C.
AU  - Shu,C.C.
AU  - Lim,C.S.
AU  - Wang,J.Y.
AU  - Lee,L.N.
TI  - Risk factors for pulmonary tuberculosis in patients with chronic obstructive airway disease in Taiwan: a nationwide cohort study
JF  - BMC Infectious Diseases
DA  - 2013///
VL  - 13
SP  - 194
N1  - Wrong exposure: Undernutrition is not assessed as a risk factor
NS  - Lee 2013
C3  - CRS 24671338
DO  - 10.1186/1471-2334-13-194
ER  - 

TY  - JOUR
AU  - Lee,M.Y.
AU  - Lin,K.D.
AU  - Hsu,W.H.
AU  - Chang,H.L.
AU  - Yang,Y.H.
AU  - Hsiao,P.J.
TI  - Statin, calcium channel blocker and Beta blocker therapy may decrease the incidence of tuberculosis infection in elderly Taiwanese patients with type 2 diabetes
JF  - International Journal of Molecular Sciences
DA  - 2015///
VL  - 16
IS  - 5
SP  - 11369
EP  - 84
N1  - Wrong exposures: risk of TB related to co-interventions (drugs).
NS  - Lee 2015
C3  - CRS 24671340
DO  - 10.3390/ijms160511369
ER  - 

TY  - JOUR
AU  - Lee,P.H.
AU  - Fu,H.
AU  - Lai,T.C.
AU  - Chiang,C.Y.
AU  - Chan,C.C.
AU  - Lin,H.H.
TI  - Glycemic control and the risk of tuberculosis: a cohort study
JF  - PLOS Medicine
DA  - 2016///
VL  - 13
IS  - 8
SP  - e1002072
N1  - Wrong exposure: Undernutrition is not assessed as a risk factor (BMI of 25 as a risk factor).
NS  - Lee 2016
C3  - CRS 24671342
DO  - 10.1371/journal.pmed.1002072
ER  - 

TY  - JOUR
AU  - Leow,M.K.
AU  - Dalan,R.
AU  - Chee,C.B.
AU  - Earnest,A.
AU  - Chew,D.E.
AU  - Tan,A.W.
TI  - Latent tuberculosis in patients with diabetes mellitus: prevalence, progression and public health implications
JF  - Experimental and Clinical Endocrinology & Diabetes
DA  - 2014///
VL  - 122
IS  - 9
SP  - 528
EP  - 32
N1  - Wrong exposures: all participants with diabetes, low BMI <23.
NS  - Leow 2014
C3  - CRS 24671344
DO  - 10.1055/s-0034-1377044
ER  - 

TY  - JOUR
AU  - Leung,C.C.
AU  - Yew,W.W.
AU  - Law,W.S.
AU  - Tam,C.M.
AU  - Leung,M.
AU  - Chung,Y.W.
TI  - Smoking and tuberculosis among silicotic patients
JF  - European Respiratory Journal
DA  - 2007///
VL  - 29
IS  - 4
SP  - 745
EP  - 50
N1  - Wrong exposure: BMI as a continous variable
NS  - Leung 2007a
C3  - CRS 24671346
DO  - 10.1183/09031936.00134706
ER  - 

TY  - JOUR
AU  - Leung,C.C.
AU  - Lam,T.H.
AU  - Chan,W.M.
AU  - Yew,W.W.
AU  - Ho,K.S.
AU  - Leung,G.M.
TI  - Diabetic control and risk of tuberculosis: a cohort study
JF  - American Journal of Epidemiology
DA  - 2008///
VL  - 167
IS  - 12
SP  - 1486
EP  - 94
N1  - "Wrong outcome: Only univariate (crude) estimate reported
NS  - Leung 2008
C3  - CRS 24671348
DO  - 10.1093/aje/kwn075
ER  - 

TY  - JOUR
AU  - Li,Y.
AU  - Guo,J.
AU  - Xia,T.
AU  - Wu,F.
AU  - Tian,J.
AU  - Cheng,M.
TI  - Incidence of pulmonary tuberculosis in Chinese adults with type 2 diabetes: a retrospective cohort study in Shanghai
JF  - Scientific Reports
DA  - 2020///
VL  - 10
IS  - 1
SP  - 8578
N1  - Wrong outcomes: no risks estimates (only incidence).
NS  - Li 2020
C3  - CRS 24671350
DO  - 10.1038/s41598-020-65603-y
ER  - 

TY  - JOUR
AU  - Li,C.H.
AU  - Chen,H.J.
AU  - Chen,W.C.
AU  - Tu,C.Y.
AU  - Hsia,T.C.
AU  - Hsu,W.H.
TI  - The risk of tuberculosis infection in non-dialysis chronic kidney disease patients
JF  - Frontiers in Medicine
DA  - 2021///
VL  - 8
SP  - 715010
N1  - Wrong exposure: Undernutrition is not assessed as a risk factor
NS  - Li 2021
C3  - CRS 24671352
DO  - 10.3389/fmed.2021.715010
ER  - 

TY  - JOUR
AU  - Li,H.
AU  - Chee,C.B.E.
AU  - Geng,T.
AU  - Pan,A.
AU  - Koh,W.P.
TI  - Joint associations of multiple lifestyle factors with risk of active tuberculosis in the population: the Singapore Chinese Health Study
JF  - Clinical Infectious Diseases
DA  - 2022///
VL  - 75
IS  - 2
SP  - 213
EP  - 20
N1  - Wrong exposure: BMI <20 as cut-off point and diabetes only as a covariate
NS  - Li 2022
C3  - CRS 24671354
DO  - 10.1093/cid/ciab935
ER  - 

TY  - JOUR
AU  - Liao,T.L.
AU  - Lin,C.H.
AU  - Chen,Y.M.
AU  - Chang,C.L.
AU  - Chen,H.H.
AU  - Chen,D.Y.
TI  - Different risk of tuberculosis and efficacy of isoniazid prophylaxis in rheumatoid arthritis patients with biologic therapy: a nationwide retrospective cohort study in Taiwan
JF  - PLOS One
DA  - 2016///
VL  - 11
IS  - 4
SP  - e0153217
N1  - Wrong exposure: Undernutrition is not assessed as a risk factor
NS  - Liao 2016
C3  - CRS 24671356
DO  - 10.1371/journal.pone.0153217
ER  - 

TY  - JOUR
AU  - Lin,S.
AU  - Shen,M.
AU  - Sun,Y.
TI  - Epidemiological characteristics of tuberculosis patients complicated with diabetes in Shanghai
JF  - Zhonghua Jie He He Hu Xi Za Zhi = Zhonghua Jiehe He Huxi Zazhi [chinese Journal of Tuberculosis and Respiratory Diseases]
DA  - 1998///
VL  - 21
IS  - 8
SP  - 504
EP  - 6
N1  - Wrong patient population: All participants had TB at baseline.
NS  - Lin 1998
C3  - CRS 24671358
ER  - 

TY  - JOUR
AU  - Lin,C.H.
AU  - Kuo,S.C.
AU  - Hsieh,M.C.
AU  - Ho,S.Y.
AU  - Su,I.J.
AU  - Lin,S.H.
TI  - Effect of diabetes mellitus on risk of latent TB infection in a high TB incidence area: a community-based study in Taiwan
JF  - BMJ Open
DA  - 2019///
VL  - 9
IS  - 10
SP  - e029948
N1  - Wrong outcome: latent TB infection.
NS  - Lin 2019
C3  - CRS 24671360
DO  - 10.1136/bmjopen-2019-029948
ER  - 

TY  - JOUR
AU  - Liu,Q.
AU  - Lu,P.
AU  - Martinez,L.
AU  - Peng,H.
AU  - Zhu,T.
AU  - Zhu,L.
TI  - Undiagnosed diabetes mellitus and tuberculosis infection: a population-based, observational study from eastern China
JF  - Diabetes/Metabolism Research and Reviews
DA  - 2020///
VL  - 36
IS  - 3
SP  - e3227
N1  - Wrong outcome: risk for TB infection, not active TB.
NS  - Liu 2020
C3  - CRS 24671362
DO  - 10.1002/dmrr.3227
ER  - 

TY  - JOUR
AU  - Lo,H.Y.
AU  - Yang,S.L.
AU  - Lin,H.H.
AU  - Bai,K.J.
AU  - Lee,J.J.
AU  - Lee,T.I.
AU  - Chiang,C.Y.
TI  - Does enhanced diabetes management reduce the risk and improve the outcome of tuberculosis?
JF  - International Journal of Tuberculosis and Lung Disease
DA  - 2016///
VL  - 20
IS  - 3
SP  - 376
EP  - 82
N1  - Wrong exposure: Undernutrition is not assessed as a risk factor
NS  - Lo 2016
C3  - CRS 24671364
DO  - 10.5588/ijtld.15.0654
ER  - 

TY  - JOUR
AU  - Lozada Muñoz,R.L.
AU  - Rincón Ardila,O.I.
AU  - Román RamÍrez,Y.
TI  - Asociación diabetes tipo 2 y tuberculosis pulmonar en pacientes de imsalud en la zona atalaya de cúcuta entre 2013 y 2015
JF  - Rev. Med
DA  - 2018///
VL  - 26
IS  - 2
SP  - 7
EP  - 14
N1  - Wrong study design: case-control study.
NS  - Lozada Muñoz 2018
C3  - CRS 24671366
ER  - 

TY  - JOUR
AU  - Lu,P.
AU  - Zhang,Y.
AU  - Liu,Q.
AU  - Ding,X.
AU  - Kong,W.
AU  - Zhu,L.
AU  - Lu,W.
TI  - Association of BMI, diabetes, and risk of tuberculosis: a population-based prospective cohort
JF  - International Journal of Infectious Diseases
DA  - 2021///
VL  - 109
SP  - 168
EP  - 73
N1  - Wrong exposure: wrong definition of undernutrition (bmi <24)
NS  - Lu 2021
C3  - CRS 24671368
DO  - 10.1016/j.ijid.2021.06.053
ER  - 

TY  - JOUR
AU  - Ludes,H.
AU  - Pappas,A.
TI  - On the incidence of manifest and latent diabetes mellitus in tuberculosis
JF  - Munchener Medizinische Wochenschrift (1950)
DA  - 1965///
VL  - 107
IS  - 27
SP  - 1344
EP  - 9
N1  - Wrong study design: cross-sectional study.
NS  - Ludes 1965
C3  - CRS 24671370
ER  - 

TY  - JOUR
AU  - Luk,A.O.Y.
AU  - Wu,H.
AU  - Lau,E.S.H.
AU  - Yang,A.
AU  - So,W.Y.
AU  - Chow,E.
TI  - Temporal trends in rates of infection-related hospitalisations in Hong Kong people with and without diabetes, 2001-2016: a retrospective study
JF  - Diabetologia
DA  - 2021///
VL  - 64
IS  - 1
SP  - 109
EP  - 18
N1  - Wrong exposure: Undernutrition is not assessed as a risk factor
NS  - Luk 2021
C3  - CRS 24671372
DO  - 10.1007/s00125-020-05286-2
ER  - 

TY  - JOUR
AU  - Martinez,L.
AU  - Zhu,L.
AU  - Castellanos,M.E.
AU  - Liu,Q.
AU  - Chen,C.
AU  - Hallowell,B.D.
TI  - Glycemic control and the prevalence of tuberculosis infection: a population-based observational study
JF  - Clinical Infectious Diseases
DA  - 2017///
VL  - 65
IS  - 12
SP  - 2060
EP  - 8
N1  - Wrong study design: cross-sectional study.
NS  - Martinez 2017
C3  - CRS 24671374
DO  - 10.1093/cid/cix632
ER  - 

TY  - JOUR
AU  - Martinez,L.
AU  - Gray,D.M.
AU  - Botha,M.
AU  - Nel,M.
AU  - Chaya,S.
AU  - Jacobs,C.
TI  - The long-term impact of early-life tuberculosis disease on child health: a prospective birth cohort study
JF  - American Journal of Respiratory and Critical Care Medicine
DA  - 2023///
VL  - 207
IS  - 8
SP  - 1080
EP  - 8
N1  - Wrong exposure: weight modelled continously (not as underweight).
NS  - Martinez 2023
C3  - CRS 24671376
DO  - 10.1164/rccm.202208-1543OC
ER  - 

TY  - JOUR
AU  - McAllister,S.M.
AU  - Koesoemadinata,R.C.
AU  - Santoso,P.
AU  - Soetedjo,N.N.M.
AU  - Kamil,A.
AU  - Permana,H.
TI  - High tuberculosis incidence among people living with diabetes in Indonesia
JF  - Transactions of the Royal Society of Tropical Medicine and Hygiene
DA  - 2020///
VL  - 114
IS  - 2
SP  - 79
EP  - 85
N1  - Wrong exposure: all participants with diabetes, BMI <23 as cut-off point
NS  - McAllister 2020
C3  - CRS 24671378
DO  - 10.1093/trstmh/trz100
ER  - 

TY  - JOUR
AU  - McDermid,J.M.
AU  - Hennig,B.J.
AU  - van der Sande,M.
AU  - Hill,A.V.
AU  - Whittle,H.C.
AU  - Jaye,A.
TI  - Host iron redistribution as a risk factor for incident tuberculosis in HIV infection: an 11-year retrospective cohort study
JF  - BMC Infectious Diseases
DA  - 2013///
VL  - 13
SP  - 48
N1  - Wrong outcome: Only univariate (crude) estimate reported
NS  - McDermid 2013
C3  - CRS 24671380
DO  - 10.1186/1471-2334-13-48
ER  - 

TY  - JOUR
AU  - Meinerz,G.
AU  - da Silva,C.K.
AU  - Goldani,J.C.
AU  - Garcia,V.D.
AU  - Keitel,E.
TI  - Epidemiology of tuberculosis after kidney transplantation in a developing country
JF  - Transplant Infectious Disease
DA  - 2016///
VL  - 18
IS  - 2
SP  - 176
EP  - 82
N1  - Wrong outcome: no risk estimates (only p values).
NS  - Meinerz 2016
C3  - CRS 24671382
DO  - 10.1111/tid.12501
ER  - 

TY  - JOUR
AU  - Mor,A.
AU  - Berencsi,K.
AU  - Nielsen,J.S.
AU  - Rungby,J.
AU  - Friborg,S.
AU  - Brandslund,I.
TI  - Rates of community-based antibiotic prescriptions and hospital-treated infections in individuals with and without type 2 diabetes: a Danish nationwide cohort study, 2004-2012
JF  - Clinical Infectious Diseases
DA  - 2016///
VL  - 63
IS  - 4
SP  - 501
EP  - 11
N1  - Wrong exposure: Undernutrition is not assessed as a risk factor
NS  - Mor 2016
C3  - CRS 24671384
DO  - 10.1093/cid/ciw345
ER  - 

TY  - JOUR
AU  - Moreno Díaz,E.N.
AU  - González Cruz,R.
AU  - Sotolongo Castillo,A.
AU  - Martínez Porras,M.
AU  - González Pérez,M.
TI  - Estratificación epidemiológica en el control de los factores de riesgo de la tuberculosis
JF  - Rev. cienc. med. Pinar Rio
DA  - 2011///
VL  - 15
IS  - 4
SP  - 62
EP  - 74
N1  - Wrong study design: ecological study.
NS  - Moreno Díaz 2011
C3  - CRS 24671386
ER  - 

TY  - JOUR
AU  - Moura,L.C.
AU  - Ximenes,R.A.
AU  - Lacerda,H.R.
AU  - Miranda-Filho,D.B.
AU  - Barbosa,M.T.
AU  - Byington,M.R.
TI  - Predictive factors for repetition of the tuberculin test after a nonreactive test in patients with HIV/AIDS
JF  - Revista Panamericana de Salud Publica
DA  - 2012///
VL  - 31
IS  - 2
SP  - 121
EP  - 8
N1  - Wrong outcome: repetition of tuberculin test.
NS  - Moura 2012
C3  - CRS 24671388
DO  - 10.1590/s1020-49892012000200005
ER  - 

TY  - JOUR
AU  - Mujtaba,M.A.
AU  - Richardson,M.
AU  - Shahzad,H.
AU  - Javed,M.I.
AU  - Raja,G.K.
AU  - Shaiq,P.A.
TI  - Demographic and clinical determinants of tuberculosis and TB recurrence: a double-edged retrospective study from Pakistan
JF  - Journal of Tropical Medicine
DA  - 2022///
VL  - 2022
SP  - 4408306
N1  - Wrong study design: case-control study.
NS  - Mujtaba 2022
C3  - CRS 24671390
DO  - 10.1155/2022/4408306
ER  - 

TY  - JOUR
AU  - Mupfumi,L.
AU  - Moyo,S.
AU  - Molebatsi,K.
AU  - Thami,P.K.
AU  - Anderson,M.
AU  - Mogashoa,T.
TI  - Immunological non-response and low hemoglobin levels are predictors of incident tuberculosis among HIV-infected individuals on Truvada-based therapy in Botswana
JF  - PLOS One
DA  - 2018///
VL  - 13
IS  - 1
SP  - e0192030
N1  - Wrong exposure: BMI as a continous variable
NS  - Mupfumi 2018
C3  - CRS 24671392
DO  - 10.1371/journal.pone.0192030
ER  - 

TY  - JOUR
AU  - Naidoo,K.
AU  - Moodley,M.C.
AU  - Hassan-Moosa,R.
AU  - Dookie,N.
AU  - Yende-Zuma,N.
AU  - Perumal,R.
TI  - Recurrent subclinical tuberculosis among antiretroviral therapy-accessing participants: incidence, clinical course, and outcomes
JF  - Clinical Infectious Diseases
DA  - 2022///
VL  - 75
IS  - 9
SP  - 1628
EP  - 36
N1  - Wrong exposure: BMI as a continous variable.
NS  - Naidoo 2022
C3  - CRS 24671394
DO  - 10.1093/cid/ciac185
ER  - 

TY  - JOUR
AU  - Nakanjako,D.
AU  - Mayanja-Kizza,H.
AU  - Ouma,J.
AU  - Wanyenze,R.
AU  - Mwesigire,D.
AU  - Namale,A.
TI  - Tuberculosis and human immunodeficiency virus co-infections and their predictors at a hospital-based HIV/AIDS clinic in Uganda
JF  - International Journal of Tuberculosis and Lung Disease
DA  - 2010///
VL  - 14
IS  - 12
SP  - 1621
EP  - 8
N1  - Wrong exposure: BMI <20 as cut-off point.
NS  - Nakanjako 2010
C3  - CRS 24671396
ER  - 

TY  - JOUR
AU  - Nanda,C.N.
AU  - Tripathy,S.N.
TI  - Association of diabetes mellitus with pulmonary tuberculosis
JF  - Journal of the Association of Physicians of India
DA  - 1968///
VL  - 16
IS  - 10
SP  - 741
EP  - 6
N1  - Wrong patient population: All participants had TB at baseline.
NS  - Nanda 1968
C3  - CRS 24671398
C3  - PubMed 5715499
ER  - 

TY  - JOUR
AU  - Nanta,S.
AU  - Kantipong,P.
AU  - Pathipvanich,P.
AU  - Ruengorn,C.
AU  - Tawichasri,C.
AU  - Patumanond,J.
TI  - Screening scheme development for active TB prediction among HIV-infected patients
JF  - Southeast Asian Journal of Tropical Medicine and Public Health
DA  - 2011///
VL  - 42
IS  - 4
SP  - 867
EP  - 75
N1  - Wrong study design: cross-sectional study.
NS  - Nanta 2011
C3  - CRS 24671400
ER  - 

TY  - JOUR
AU  - Narain,U.
AU  - Gupta,A.
TI  - Incidence of tuberculosis in nondialysis-requiring CKD patients
JF  - International Journal of Advances in Medicine
DA  - 2018///
VL  - 5
IS  - 1
SP  - 141
EP  - 4
N1  - Wrong outcome: no risk estimates.
NS  - Narain 2018
C3  - CRS 24671402
DO  - 10.18203/2349-3933.ijam20180073
ER  - 

TY  - JOUR
AU  - Ogbo,F.A.
AU  - Ogeleka,P.
AU  - Okoro,A.
AU  - Olusanya,B.O.
AU  - Olusanya,J.
AU  - Ifegwu,I.K.
TI  - Tuberculosis disease burden and attributable risk factors in Nigeria, 1990-2016
JF  - Tropical Medicine and Health
DA  - 2018///
VL  - 46
SP  - 34
N1  - Wrong study design: estimation of burden of disease.
NS  - Ogbo 2018
C3  - CRS 24671404
DO  - 10.1186/s41182-018-0114-9
ER  - 

TY  - JOUR
AU  - Olmos,P.
AU  - Donoso,J.
AU  - Rojas,N.
AU  - Landeros,P.
AU  - Schurmann,R.
AU  - Retamal,G.
TI  - Tuberculosis and diabetes mellitus: a longitudinal-retrospective study in a teaching hospital
JF  - Revista Medica de Chile
DA  - 1989///
VL  - 117
IS  - 9
SP  - 979
EP  - 83
N1  - Wrong exposures: all participants with diabetes, BMI not assessed.
NS  - Olmos 1989
C3  - CRS 24671406
ER  - 

TY  - JOUR
AU  - Pan,S.W.
AU  - Feng,J.Y.
AU  - Yen,Y.F.
AU  - Chuang,F.Y.
AU  - Shen,H.S.
AU  - Su,V.Y.
TI  - Metformin use and post-exposure incident tuberculosis: a nationwide tuberculosis-contact cohort study in Taiwan
JF  - ERJ Open Research
DA  - 2020///
VL  - 6
IS  - 3
SP  - 00050
EP  - 2020
N1  - Wrong exposures: all participants with diabetes, BMI not assessed.
NS  - Pan 2020
C3  - CRS 24671408
DO  - 10.1183/23120541.00050-2020
ER  - 

TY  - JOUR
AU  - Park,S.
AU  - Lee,S.
AU  - Kim,Y.
AU  - Lee,Y.
AU  - Kang,M.W.
AU  - Cho,S.
TI  - Association of CKD with incident tuberculosis
JF  - Clinical Journal of the American Society of Nephrology
DA  - 2019///
VL  - 14
IS  - 7
SP  - 1002
EP  - 10
N1  - Wrong exposure: Undernutrition is not assessed as a risk factor (BMI as a continous variable)
NS  - Park 2019
C3  - CRS 24671410
DO  - 10.2215/cjn.14471218
ER  - 

TY  - JOUR
AU  - Park,J.
AU  - Yoon,J.H.
AU  - Ki,H.K.
AU  - Han,K.
AU  - Kim,H.
TI  - Lifestyle changes and risk of tuberculosis in patients with type 2 diabetes mellitus: a nationwide cohort study
JF  - Frontiers in Endocrinology
DA  - 2022///
VL  - 13
SP  - 1009493
N1  - Wrong exposures: all participants with diabetes, BMI modelled but not as a risk factor.
NS  - Park 2022a
C3  - CRS 24671412
DO  - 10.3389/fendo.2022.1009493
ER  - 

TY  - JOUR
AU  - Patra,J.
AU  - Jha,P.
AU  - Rehm,J.
AU  - Suraweera,W.
TI  - Tobacco smoking, alcohol drinking, diabetes, low body mass index and the risk of self-reported symptoms of active tuberculosis: individual participant data (IPD) meta-analyses of 72,684 individuals in 14 high tuberculosis burden countries
JF  - PLOS One
DA  - 2014///
VL  - 9
IS  - 5
SP  - e96433
N1  - Wrong outcome: symptoms related to TB (also cross-sectional).
NS  - Patra 2014
C3  - CRS 24671414
DO  - 10.1371/journal.pone.0096433
ER  - 

TY  - JOUR
AU  - Pearson,F.
AU  - Huangfu,P.
AU  - McNally,R.
AU  - Pearce,M.
AU  - Unwin,N.
AU  - Critchley,J.A.
TI  - Tuberculosis and diabetes: bidirectional association in a UK primary care data set
JF  - Journal of Epidemiology and Community Health
DA  - 2019///
VL  - 73
IS  - 2
SP  - 142
EP  - 7
N1  - Wrong exposure: Undernutrition is not assessed as a risk factor
NS  - Pearson 2019
C3  - CRS 24671416
DO  - 10.1136/jech-2018-211231
ER  - 

TY  - JOUR
AU  - Pereira e Silva,J.L.
AU  - Araujo Neto,C.A.
AU  - Ramos,E.A.G.
TI  - Tuberculose pulmonar de apresentaçäo atípica e diabetes mellitus
JF  - Jornal Brasileiro de Pneumologia
DA  - 1985///
VL  - 11
IS  - 3
SP  - 169
EP  - 74
N1  - Wrong study design: case report.
NS  - Pereira e Silva 1985
C3  - CRS 24671418
ER  - 

TY  - JOUR
AU  - Picon,P.D.
AU  - Bassanesi,S.L.
AU  - Caramori,M.L.
AU  - Ferreira,R.L.
AU  - Jarczewski,C.A.
AU  - Vieira,P.R.
TI  - Risk factors for recurrence of tuberculosis
JF  - Jornal Brasileiro de Pneumologia
DA  - 2007///
VL  - 33
IS  - 5
SP  - 572
EP  - 8
N1  - Wrong exposure: Undernutrition is not assessed as a risk factor
NS  - Picon 2007
C3  - CRS 24671422
DO  - 10.1590/s1806-37132007000500013
ER  - 

TY  - JOUR
AU  - Picon Pedro Dornelles
AU  - Bassanesi Sergio Luiz
AU  - Caramori Maria Luiza Avancini
AU  - Ferreira Roberto Luiz Targa
AU  - Jarczewski Carla Adriane
TI  - Fatores de risco para a recidiva da tuberculose
JF  - Jornal Brasileiro De Pneumologia
DA  - 2007///
VL  - 33
IS  - 5
SP  - 572
EP  - 8
N1  - Wrong exposure: no enough cases of TB to assess relevant risk factors.
NS  - Picon 2007a
C3  - CRS 24671424
ER  - 

TY  - JOUR
AU  - Ponce-De-Leon,A.
AU  - Garcia-Garcia Md Mde,L.
AU  - Garcia-Sancho,M.C.
AU  - Gomez-Perez,F.J.
AU  - Valdespino-Gomez,J.L.
AU  - Olaiz-Fernandez,G.
TI  - Tuberculosis and diabetes in southern Mexico
JF  - Diabetes Care
DA  - 2004///
VL  - 27
IS  - 7
SP  - 1584
EP  - 90
N1  - Wrong outcome: incidence rates in low BMI but no analysis.
NS  - Ponce-De-Leon 2004
C3  - CRS 24671426
DO  - 10.2337/diacare.27.7.1584
ER  - 

TY  - JOUR
AU  - Prakash,B.C.
AU  - Ravish,K.S.
AU  - Prabhakar,B.
AU  - Ranganath,T.S.
AU  - Naik,B.
AU  - Satyanarayana,S.
TI  - Tuberculosis-diabetes mellitus bidirectional screening at a tertiary care centre, South India
JF  - Public Health Action
DA  - 2013///
VL  - 3 Suppl 1
SP  - S18
EP  - 22
N1  - Wrong study design: cross-sectional study.
NS  - Prakash 2013
C3  - CRS 24671428
DO  - 10.5588/pha.13.0032
ER  - 

TY  - JOUR
AU  - Prince,L.
AU  - Andrews,J.R.
AU  - Basu,S.
AU  - Goldhaber-Fiebert,J.D.
TI  - Risk of self-reported symptoms or diagnosis of active tuberculosis in relationship to low body mass index, diabetes and their co-occurrence
JF  - Tropical Medicine & International Health
DA  - 2016///
VL  - 21
IS  - 10
SP  - 1272
EP  - 81
N1  - Wrong study design: cross-sectional study.
NS  - Prince 2016
C3  - CRS 24671430
DO  - 10.1111/tmi.12763
ER  - 

TY  - JOUR
AU  - Pérez-Navarro,L.M.
AU  - Fuentes-Domínguez,F.
AU  - Morales-Romero,J.
AU  - Zenteno-Cuevas,R.
TI  - Factors associated to pulmonary tuberculosis in patients with diabetes mellitus from Veracruz, México
JF  - Gaceta Medica de Mexico
DA  - 2011///
VL  - 147
IS  - 3
SP  - 219
EP  - 25
N1  - Wrong study design: case-control study.
NS  - Pérez-Navarro 2011
C3  - CRS 24671420
ER  - 

TY  - JOUR
AU  - Qiu,H.
AU  - Shi,Y.
AU  - Li,Y.
AU  - Shen,X.
AU  - Li,R.
AU  - Yang,Q.
AU  - Pan,Q.
AU  - Yan,F.
TI  - Incident rate and risk factors for tuberculosis among patients with type 2 diabetes: retrospective cohort study in Shanghai, China
JF  - Tropical Medicine & International Health
DA  - 2017///
VL  - 22
IS  - 7
SP  - 830
EP  - 8
N1  - Wrong exposures: all participants with diabetes, BMI modelled continously.
NS  - Qiu 2017
C3  - CRS 24671432
DO  - 10.1111/tmi.12884
ER  - 

TY  - JOUR
AU  - Rahim,Z.
AU  - Momi,M.S.
AU  - Saha,S.K.
AU  - Zaman,K.
AU  - Uddin,K.N.
AU  - Jamil,S.N.
TI  - Pulmonary tuberculosis in patients with diabetes mellitus in Bangladesh
JF  - International Journal of Tuberculosis and Lung Disease
DA  - 2012///
VL  - 16
IS  - 8
SP  - 1132
EP  - 3
N1  - Wrong study design: cross-sectional study.
NS  - Rahim 2012
C3  - CRS 24671434
DO  - 10.5588/ijtld.11.0846
ER  - 

TY  - JOUR
AU  - Rajan,J.V.
AU  - Ferrazoli,L.
AU  - Waldman,E.A.
AU  - Simonsen,V.
AU  - Ferreira,P.
AU  - Telles,M.A.
TI  - Diabetes increases the risk of recent-transmission tuberculosis in household contacts in São Paulo, Brazil
JF  - International Journal of Tuberculosis and Lung Disease
DA  - 2017///
VL  - 21
IS  - 8
SP  - 916
EP  - 21
N1  - Wrong exposure: Undernutrition is not assessed as a risk factor
NS  - Rajan 2017
C3  - CRS 24671436
DO  - 10.5588/ijtld.16.0043
ER  - 

TY  - JOUR
AU  - Ronald,L.A.
AU  - Campbell,J.R.
AU  - Rose,C.
AU  - Balshaw,R.
AU  - Romanowski,K.
AU  - Roth,D.Z.
TI  - Estimated impact of World Health Organization latent tuberculosis screening guidelines in a region with a low tuberculosis incidence: retrospective cohort study
JF  - Clinical Infectious Diseases
DA  - 2019///
VL  - 69
IS  - 12
SP  - 2101
EP  - 8
N1  - Wrong exposures: no risk estimates (only incidence in groups).
NS  - Ronald 2019
C3  - CRS 24671438
DO  - 10.1093/cid/ciz188
ER  - 

TY  - JOUR
AU  - Rueda,Z.V.
AU  - López,L.
AU  - Vélez,L.A.
AU  - Marín,D.
AU  - Giraldo,M.R.
AU  - Pulido,H.
TI  - High incidence of tuberculosis, low sensitivity of current diagnostic scheme and prolonged culture positivity in four the Colombian prisons. A cohort study
JF  - PLOS One
DA  - 2013///
VL  - 8
IS  - 11
SP  - e80592
N1  - Wrong outcome: sputum conversion.
NS  - Rueda 2013
C3  - CRS 24671440
DO  - 10.1371/journal.pone.0080592
ER  - 

TY  - JOUR
AU  - Salvadori,N.
AU  - Ngo-Giang-Huong,N.
AU  - Duclercq,C.
AU  - Kanjanavanit,S.
AU  - Ngampiyaskul,C.
AU  - Techakunakorn,P.
AU  - Puangsombat,A.
TI  - Incidence of tuberculosis and associated mortality in a cohort of human immunodeficiency virus-infected children initiating antiretroviral therapy
JF  - Journal of the Pediatric Infectious Diseases Society
DA  - 2017///
VL  - 6
IS  - 2
SP  - 161
EP  - 7
N1  - Wrong outcome: Only univariate (crude) estimate reported
NS  - Salvadori 2017
C3  - CRS 24671442
DO  - 10.1093/jpids/piw090
ER  - 

TY  - JOUR
AU  - Saunders,M.J.
AU  - Wingfield,T.
AU  - Tovar,M.A.
AU  - Baldwin,M.R.
AU  - Datta,S.
AU  - Zevallos,K.
TI  - A score to predict and stratify risk of tuberculosis in adult contacts of tuberculosis index cases: a prospective derivation and external validation cohort study
JF  - The Lancet. Infectious Diseases
DA  - 2017///
VL  - 17
IS  - 11
SP  - 1190
EP  - 9
N1  - Wrong exposure: BMI as a continous variable
NS  - Saunders 2017
C3  - CRS 24671444
DO  - 10.1016/s1473-3099(17)30447-4
ER  - 

TY  - JOUR
AU  - Saunders,M.J.
AU  - Wingfield,T.
AU  - Datta,S.
AU  - Montoya,R.
AU  - Ramos,E.
AU  - Baldwin,M.R.
TI  - A household-level score to predict the risk of tuberculosis among contacts of patients with tuberculosis: a derivation and external validation prospective cohort study
JF  - The Lancet. Infectious Diseases
DA  - 2020///
VL  - 20
IS  - 1
SP  - 110
EP  - 22
N1  - Wrong exposure: BMI <20 as cut-off point.
NS  - Saunders 2020
C3  - CRS 24671446
DO  - 10.1016/s1473-3099(19)30423-2
ER  - 

TY  - JOUR
AU  - Scordo,J.M.
AU  - Aguillón-Durán,G.P.
AU  - Ayala,D.
AU  - Quirino-Cerrillo,A.P.
AU  - Rodríguez-Reyna,E.
AU  - Mora-Guzmán,F.
TI  - A prospective cross-sectional study of tuberculosis in elderly Hispanics reveals that BCG vaccination at birth is protective whereas diabetes is not a risk factor
JF  - PLOS One
DA  - 2021///
VL  - 16
IS  - 7
SP  - e0255194
N1  - Wrong study design: cross-sectional study.
NS  - Scordo 2021
C3  - CRS 24671448
DO  - 10.1371/journal.pone.0255194
ER  - 

TY  - JOUR
AU  - Shadrach,B.J.
AU  - Kumar,S.
AU  - Deokar,K.
AU  - Singh,G.V.
AU  - Hariharan
AU  - Goel,R.
TI  - A study of multidrug resistant tuberculosis among symptomatic household contacts of MDR-TB patients
JF  - Indian Journal of Tuberculosis
DA  - 2021///
VL  - 68
IS  - 1
SP  - 25
EP  - 31
N1  - Wrong study design: cross-sectional study.
NS  - Shadrach 2021
C3  - CRS 24671450
DO  - 10.1016/j.ijtb.2020.09.030
ER  - 

TY  - JOUR
AU  - Shen,T.C.
AU  - Lin,C.L.
AU  - Wei,C.C.
AU  - Liao,W.C.
AU  - Chen,W.C.
AU  - Chen,C.H.
TI  - Increased risk of tuberculosis in patients with type 1 diabetes mellitus: results from a population-based cohort study in Taiwan
JF  - Medicine
DA  - 2014///
VL  - 93
IS  - 16
SP  - e96
N1  - Wrong exposure: Undernutrition is not assessed as a risk factor
NS  - Shen 2014
C3  - CRS 24671452
DO  - 10.1097/md.0000000000000096
ER  - 

TY  - JOUR
AU  - Sil,A.
AU  - Patra,D.
AU  - Dhillon,P.
AU  - Narasimhan,P.
TI  - Co-existence of diabetes and TB among adults in India: a study based on National Family Health Survey data
JF  - Journal of Biosocial Science
DA  - 2021///
VL  - 53
IS  - 5
SP  - 758
EP  - 72
N1  - Wrong study design: cross-sectional study.
NS  - Sil 2021
C3  - CRS 24671454
DO  - 10.1017/s0021932020000516
ER  - 

TY  - JOUR
AU  - Singh,S.P.
AU  - Kishan,J.
AU  - Kaur,S.
AU  - Ramana,S.
TI  - Association of tuberculosis and diabetes mellitus: an analysis of 1000 consecutively admitted cases in a tertiary care hospital of North India
JF  - Pan African Medical Journal
DA  - 2016///
VL  - 24
SP  - 4
N1  - Wrong study design: cross-sectional study.
NS  - Singh 2016
C3  - CRS 24671456
DO  - 10.11604/pamj.2016.24.4.8153
ER  - 

TY  - JOUR
AU  - Sinha,P.
AU  - Ponnuraja,C.
AU  - Gupte,N.
AU  - Prakash Babu,S.
AU  - Cox,S.R.
AU  - Sarkar,S.
TI  - Impact of undernutrition on tuberculosis treatment outcomes in india: a multicenter, prospective, cohort analysis
JF  - Clinical Infectious Diseases
DA  - 2023///
VL  - 76
IS  - 8
SP  - 1483
EP  - 91
N1  - Wrong outcome: treatment failure and relapse combined.
NS  - Sinha 2023
C3  - CRS 24671458
DO  - 10.1093/cid/ciac915
ER  - 

TY  - JOUR
AU  - Skodrić-Trifunović,V.
TI  - Risk factors for developing tuberculosis
JF  - Medicinski Pregled
DA  - 2004///
VL  - 57 Suppl 1
SP  - 53
EP  - 8
N1  - Wrong study design: review article.
NS  - Skodrić-Trifunović 2004
C3  - CRS 24671460
ER  - 

TY  - JOUR
AU  - Stein,C.M.
AU  - Zalwango,S.
AU  - Malone,L.L.
AU  - Thiel,B.
AU  - Mupere,E.
AU  - Nsereko,M.
TI  - Resistance and susceptibility to Mycobacterium tuberculosis infection and disease in tuberculosis households in Kampala, Uganda
JF  - American Journal of Epidemiology
DA  - 2018///
VL  - 187
IS  - 7
SP  - 1477
EP  - 89
N1  - Wrong outcome: the outcome 'secondary tuberculosis' includes co-prevalent TB.
NS  - Stein 2018
C3  - CRS 24671462
DO  - 10.1093/aje/kwx380
ER  - 

TY  - JOUR
AU  - Tao,N.N.
AU  - Li,Y.F.
AU  - Song,W.M.
AU  - Liu,J.Y.
AU  - Zhang,Q.Y.
AU  - Xu,T.T.
TI  - Risk factors for drug-resistant tuberculosis, the association between comorbidity status and drug-resistant patterns: a retrospective study of previously treated pulmonary tuberculosis in Shandong, China, during 2004-2019
JF  - BMJ Open
DA  - 2021///
VL  - 11
IS  - 6
SP  - e044349
N1  - Wrong outcome: resistance patterns of TB.
NS  - Tao 2021
C3  - CRS 24671464
DO  - 10.1136/bmjopen-2020-044349
ER  - 

TY  - JOUR
AU  - Tatar,D.
AU  - Senol,G.
AU  - Alptekin,S.
AU  - Karakurum,C.
AU  - Aydin,M.
AU  - Coskunol,I.
TI  - Tuberculosis in diabetics: features in an endemic area
JF  - Japanese Journal of Infectious Diseases
DA  - 2009///
VL  - 62
IS  - 6
SP  - 423
EP  - 7
N1  - Wrong patient population: All participants had TB at baseline.
NS  - Tatar 2009
C3  - CRS 24671466
ER  - 

TY  - JOUR
AU  - Teng,C.J.
AU  - Huon,L.K.
AU  - Zheng,Y.M.
AU  - Yeh,C.M.
AU  - Tsai,C.K.
AU  - Liu,J.H.
TI  - Increased risk of tuberculosis in oral cancer patients in an endemic area: a nationwide population-based study
JF  - Clinical oral investigations
DA  - 2019///
VL  - 23
IS  - 12
SP  - 4223
EP  - 31
N1  - Wrong exposure: Undernutrition is not assessed as a risk factor
NS  - Teng 2019
C3  - CRS 24671468
DO  - 10.1007/s00784-019-02864-6
ER  - 

TY  - JOUR
AU  - Tian,P.W.
AU  - Wang,Y.
AU  - Shen,Y.C.
AU  - Chen,L.
AU  - Wan,C.
AU  - Liao,Z.L.
TI  - Different risk factors of recurrent pulmonary tuberculosis between Tibetan and Han populations in Southwest China
JF  - European Review for Medical and Pharmacological Sciences
DA  - 2014///
VL  - 18
IS  - 10
SP  - 1482
EP  - 6
N1  - Wrong study design: case-control study.
NS  - Tian 2014
C3  - CRS 24671470
ER  - 

TY  - JOUR
AU  - Tipayamongkholgul,M.
AU  - Marin,W.
AU  - Sujirarat,D.
AU  - Pokaew,P.
AU  - Pungrassami,P.
TI  - Non-communicable diseases increased risk of recurrent tuberculosis in epidemic area of human immunodeficiency virus infection, Thailand
JF  - Tropical Biomedicine
DA  - 2016///
VL  - 33
IS  - 1
SP  - 190
EP  - 6
N1  - Wrong exposure: Undernutrition is not assessed as a risk factor
NS  - Tipayamongkholgul 2016
C3  - CRS 24671472
ER  - 

TY  - JOUR
AU  - Tverdal,A.
TI  - Body mass index and incidence of tuberculosis
JF  - European Journal of Respiratory Diseases
DA  - 1986///
VL  - 69
IS  - 5
SP  - 355
EP  - 62
N1  - Wrong exposure: BMI <21 as cut-off point.
NS  - Tverdal 1986
C3  - CRS 24671474
ER  - 

TY  - JOUR
AU  - Umeta,A.K.
AU  - Yermosa,S.F.
AU  - Dufera,A.G.
TI  - Bayesian parametric modeling of time to tuberculosis co-infection of HIV/AIDS patients at Jimma Medical Center, Ethiopia
JF  - Scientific Reports
DA  - 2022///
VL  - 12
IS  - 1
SP  - 16475
N1  - Wrong outcome: acceleration factor.
NS  - Umeta 2022
C3  - CRS 24671476
DO  - 10.1038/s41598-022-20872-7
ER  - 

TY  - JOUR
AU  - Velen,K.
AU  - Nhung,N.V.
AU  - Anh,N.T.
AU  - Cuong,P.D.
AU  - Hoa,N.B.
AU  - Cuong,N.K.
TI  - Risk factors for tuberculosis (TB) among household contacts of patients with smear-positive TB in 8 provinces of Vietnam: a nested case-control study
JF  - Clinical Infectious Diseases
DA  - 2021///
VL  - 73
IS  - 9
SP  - e3358
EP  - 64
N1  - Wrong study design: case-control study.
NS  - Velen 2021
C3  - CRS 24671478
DO  - 10.1093/cid/ciaa1742
ER  - 

TY  - JOUR
AU  - Walker,C.
AU  - Unwin,N.
TI  - Estimates of the impact of diabetes on the incidence of pulmonary tuberculosis in different ethnic groups in England
JF  - Thorax
DA  - 2010///
VL  - 65
IS  - 7
SP  - 578
EP  - 81
N1  - Wrong study design: calculation of population attributable fraction from estimates from the literature
NS  - Walker 2010
C3  - CRS 24671480
DO  - 10.1136/thx.2009.128223
ER  - 

TY  - JOUR
AU  - Wang,S.
TI  - Development of a predictive model of tuberculosis transmission among household contacts
JF  - Canadian Journal of Infectious Diseases & Medical Microbiology
DA  - 2019///
VL  - 2019
SP  - 5214124
N1  - Wrong exposures: no risk estimates (only incidence in groups).
NS  - Wang 2019
C3  - CRS 24671482
DO  - 10.1155/2019/5214124
ER  - 

TY  - JOUR
AU  - Watch,V.
AU  - Aipit,J.
AU  - Kote-Yarong,T.
AU  - Rero,A.
AU  - Bolnga,J.W.
AU  - Lufele,E.
AU  - Laman,M.
TI  - The burden of presumed tuberculosis in hospitalized children in a resource-limited setting in Papua New Guinea: a prospective observational study
JF  - International Health
DA  - 2017///
VL  - 9
IS  - 6
SP  - 374
EP  - 8
N1  - Wrong patient population: All participants had TB at baseline.
NS  - Watch 2017
C3  - CRS 24671484
DO  - 10.1093/inthealth/ihx043
ER  - 

TY  - JOUR
AU  - Wu,P.H.
AU  - Lin,Y.T.
AU  - Yang,Y.H.
AU  - Lin,Y.C.
TI  - The increased risk of active tuberculosis disease in patients with dermatomyositis - a nationwide retrospective cohort study
JF  - Scientific Reports
DA  - 2015///
VL  - 5
SP  - 16303
N1  - Wrong exposure: Undernutrition is not assessed as a risk factor
NS  - Wu 2015
C3  - CRS 24671486
DO  - 10.1038/srep16303
ER  - 

TY  - JOUR
AU  - Yang,B.R.
AU  - Kang,Y.A.
AU  - Heo,E.Y.
AU  - Koo,B.K.
AU  - Choi,N.K.
AU  - Hwang,S.S.
TI  - Regional differences in the incidence of tuberculosis among patients with newly diagnosed diabetes mellitus
JF  - Clinical Respiratory Journal
DA  - 2018///
VL  - 12
IS  - 4
SP  - 1732
EP  - 8
N1  - Wrong exposures: no diabetes or BMI as risk factors.
NS  - Yang 2018
C3  - CRS 24671488
DO  - 10.1111/crj.12737
ER  - 

TY  - JOUR
AU  - Yoo,J.E.
AU  - Kim,D.
AU  - Han,K.
AU  - Rhee,S.Y.
AU  - Shin,D.W.
AU  - Lee,H.
TI  - Diabetes status and association with risk of tuberculosis among Korean adults
JF  - JAMA Network Open
DA  - 2021///
VL  - 4
IS  - 9
SP  - e2126099
N1  - Wrong exposure: Undernutrition is not assessed as a risk factor (BMI as a continous variable)
NS  - Yoo 2021b
C3  - CRS 24671490
DO  - 10.1001/jamanetworkopen.2021.26099
ER  - 

TY  - JOUR
AU  - Young,F.
AU  - Wotton,C.J.
AU  - Critchley,J.A.
AU  - Unwin,N.C.
AU  - Goldacre,M.J.
TI  - Increased risk of tuberculosis disease in people with diabetes mellitus: record-linkage study in a UK population
JF  - Journal of Epidemiology and Community Health
DA  - 2012///
VL  - 66
IS  - 6
SP  - 519
EP  - 23
N1  - Wrong exposure: Undernutrition is not assessed as a risk factor
NS  - Young 2012
C3  - CRS 24671492
DO  - 10.1136/jech.2010.114595
ER  - 

TY  - JOUR
AU  - Zahr,R.S.
AU  - Peterson,R.A.
AU  - Polgreen,L.A.
AU  - Cavanaugh,J.E.
AU  - Hornick,D.B.
AU  - Winthrop,K.L.
TI  - Diabetes as an increasingly common comorbidity among patient hospitalizations for tuberculosis in the USA
JF  - BMJ Open Diabetes Research & Care
DA  - 2016///
VL  - 4
IS  - 1
SP  - e000268
N1  - Wrong study design: cross-sectional study.
NS  - Zahr 2016
C3  - CRS 24671494
DO  - 10.1136/bmjdrc-2016-000268
ER  - 

TY  - JOUR
AU  - Zakopaĭlo,G.G.
AU  - Khoshaba,A.M.
AU  - Primakovskiĭ,V.P.
AU  - Regan,S.N.
TI  - Causes of recurrences of pulmonary tuberculosis
JF  - Problemy Tuberkuleza
DA  - 1991///
VL  - (8)
SP  - 74
EP  - 5
N1  - Wrong study design: review article.
NS  - Zakopaĭlo 1991
C3  - CRS 24671496
ER  - 
