# Supplementary material for: Undernutrition as a risk factor for tuberculosis disease
Source: Cochrane Database Syst Rev. 2024 Jun 11;2024(6):CD015890. doi: 10.1002/14651858.CD015890.pub2 (PMC11165671; doi:10.1002/14651858.CD015890.pub2)
Supplement: Supplementary file 6 — Supplementary material 6 Data package [file CD015890-SUP-06-dataPackage.zip › CD015890-study-data/CD015890-awaiting.ris]

TY  - JOUR
AU  - Nigam,P.
AU  - Kapoor,K.K.
AU  - Gupta,A.K.
AU  - Gupta,R.K.
AU  - Goyal,B.M.
TI  - Profile of pulmonary infections in diabetes mellitus
JF  - Indian Journal of Chest Diseases & Allied Sciences
DA  - 1984///
VL  - 26
IS  - 3
SP  - 150
EP  - 4
NS  - Nigam 1984
C3  - CRS 24671498
ER  - 

TY  - JOUR
AU  - Schulz,K.T.
AU  - Fischer,P.
AU  - Schilling,W.
TI  - Tuberculosis as a secondary disease
JF  - Zeitschrift fur Arztliche Fortbildung
DA  - 1986///
VL  - 80
IS  - 16
SP  - 687
EP  - 90
NS  - Schulz 1986
C3  - CRS 24671500
ER  - 

TY  - JOUR
AU  - Silwer,H.
AU  - Oscarsson,P.N.
TI  - Incidence and coincidence of diabetes mellitus and pulmonary tuberculosis in a Swedish county
JF  - Acta Medica Scandinavica. Supplementum
DA  - 1958///
VL  - 335
SP  - 1
EP  - 48
NS  - Silwer 1958
C3  - CRS 24671502
ER  - 

TY  - JOUR
AU  - Trauth,H.A.
AU  - Schmidt,W.
TI  - The role of latent diabetes in the re-activation of tuberculosis of the lungs (author's transl)
JF  - Praxis und Klinik der Pneumologie
DA  - 1980///
VL  - 34
IS  - 12
SP  - 724
EP  - 31
NS  - Trauth 1980
C3  - CRS 24671504
ER  - 
