# Supplementary material for: Undernutrition as a risk factor for tuberculosis disease
Source: Cochrane Database Syst Rev. 2024 Jun 11;2024(6):CD015890. doi: 10.1002/14651858.CD015890.pub2 (PMC11165671; doi:10.1002/14651858.CD015890.pub2)
Supplement: Supplementary file 6 — Supplementary material 6 Data package [file CD015890-SUP-06-dataPackage.zip › CD015890-study-data/CD015890-ongoing.ris]

TY  - JOUR
AU  - Marambire,E.T.
AU  - Banze,D.
AU  - Mfinanga,A.
AU  - Mutsvangwa,J.
AU  - Mbunda,T.D.
AU  - Ntinginya,N.E.
TI  - Early risk assessment in paediatric and adult household contacts of confirmed tuberculosis cases by novel diagnostic tests (ERASE-TB): protocol for a prospective, non-interventional, longitudinal, multicountry cohort study
JF  - BMJ Open
DA  - 2022///
VL  - 12
IS  - 7
SP  - e060985
NS  - Marambire 2022
C3  - CRS 24671506
DO  - 10.1136/bmjopen-2022-060985
ER  - 

TY  - GEN
AU  - NCT04526613
TI  - The influence of malnutrition, diabetes mellitus, and helminth infections on biosignatures in latent tuberculosis in a South Indian population
TT  - A cross-sectional study to estimate the influence of malnutrition, diabetes mellitus and helminth infections on biosignatures in latent tuberculosis in a South Indian population
JF  - https://classic.clinicaltrials.gov/ct2/show/NCT04526613
DA  - 2020///
NS  - NCT04526613 2020
C3  - CRS 24671508
ER  - 
