# Supplementary material for: Undernutrition as a risk factor for tuberculosis disease
Source: Cochrane Database Syst Rev. 2024 Jun 11;2024(6):CD015890. doi: 10.1002/14651858.CD015890.pub2 (PMC11165671; doi:10.1002/14651858.CD015890.pub2)
Supplement: Supplementary file 6 — Supplementary material 6 Data package [file CD015890-SUP-06-dataPackage.zip › CD015890-other-references/CD015890-additional-references.ris]

TY  - JOUR
AU  - Adam,G.P.
AU  - Paynter,R.
TI  - Development of literature search strategies for evidence syntheses: pros and cons of incorporating text mining tools and objective approaches
JF  - BMJ Evidence-Based Medicine
DA  - 2023///
VL  - 28
SP  - 137
EP  - 9
ER  - 

TY  - JOUR
AU  - Akolo,C.
AU  - Adetifa,I.
AU  - Shepperd,S.
AU  - Volmink,J.
TI  - Treatment of latent tuberculosis infection in HIV infected persons
JF  - Cochrane Database of Systematic Reviews
DA  - 2010///
IS  - 1
DO  - 10.1002/14651858.CD000171.pub3
ER  - 

TY  - JOUR
AU  - Al-Rifai,R.H.
AU  - Pearson,F.
AU  - Critchley,J.A.
AU  - Abu-Raddad,L.J.
TI  - Association between diabetes mellitus and active tuberculosis: a systematic review and meta-analysis
JF  - PLOS One
DA  - 2017///
VL  - 12
IS  - 11
SP  - e0187967
C3  - PubMed 29161276
ER  - 

TY  - JOUR
AU  - Altman,D.G.
AU  - Bland,J.M.
TI  - Interaction revisited: the difference between two estimates
JF  - BMJ
DA  - 2003///
VL  - 326
IS  - 7382
SP  - 219
DO  - 10.1136/bmj.326.7382.219
ER  - 

TY  - JOUR
AU  - Bhargava,A.
AU  - Bhargava,M.
AU  - Beneditti,A.
AU  - Kurpad A.
TI  - Attributable is preventable: Corrected and revised estimates of population attributable fraction of TB related to undernutrition in 30 high TB burden countries
JF  - Journal of Clinical Tuberculosis and Other Mycobacterial Diseases
DA  - 2022///
VL  - 27
SP  - 100309
DO  - 10.1016/j.jctube.2022.100309
ER  - 

TY  - GEN
AU  - Brett,K.
AU  - Dulong,C.
AU  - Severn,M.
TI  - Prevention of Tuberculosis: A Review of Guidelines [Internet]. Ottawa (ON): Canadian Agency for Drugs and Technologies in Health 2020
JF  - pubmed.ncbi.nlm.nih.gov/33048484/
C3  - PubMed 33048484
ER  - 

TY  - GEN
AU  - CDC
TI  - Core Curriculum on Tuberculosis: What the clinician should know
JF  - https://www.cdc.gov/tb/education/corecurr/index.htm (accessed 21 April 2023)
ER  - 

TY  - COMP
TI  - Covidence
DA  - accessed 18 September 2023
PB  - Veritas Health Innovation
CY  - Melbourne, Australia
MD  - Available at covidence.org
ER  - 

TY  - JOUR
AU  - Debray,T.P.
AU  - Moons,K.G.
AU  - Riley,R.D.
TI  - Detecting small‐study effects and funnel plot asymmetry in meta‐analysis of survival data: a comparison of new and existing tests
JF  - Research Synthesis Methods
DA  - 2018///
VL  - 9
IS  - 1
SP  - 41
EP  - 50
ER  - 

TY  - JOUR
AU  - Edwards,L.B.
AU  - Livesay,V.T.
AU  - Acquaviva,F.A.
AU  - Palmer,C.E.
TI  - Height, weight, tuberculous infection, and tuberculous disease
JF  - Archives of Environmental Health
DA  - 1971///
VL  - 22
IS  - 1
SP  - 106
EP  - 12
DO  - 10.1080/00039896.1971.10665820
ER  - 

TY  - JOUR
AU  - Foroutan,F.
AU  - Guyatt,G.
AU  - Zuk,V.
AU  - Vandvik,P.O.
AU  - Alba,A.C.
AU  - Mustafa,R.
TI  - GRADE Guidelines 28: Use of GRADE for the assessment of evidence about prognostic factors: rating certainty in identification of groups of patients with different absolute risks
JF  - Journal of Clinical Epidemiology
DA  - 2020///
VL  - 121
SP  - 62
EP  - 70
C3  - PubMed 31982539
ER  - 

TY  - JOUR
AU  - Franco,J.V.A.
AU  - Metzendorf M-I
AU  - Risso,A.
AU  - Boeckmann,M.
AU  - Schlesinger,S.
AU  - Damen,J.A.A.G.
TI  - Undernutrition as a risk factor for tuberculosis disease
JF  - Cochrane Database of Systematic Reviews
DA  - 2023///
IS  - 10
DO  - 10.1002/14651858.CD015890
ER  - 

TY  - JOUR
AU  - Garegnani,L.
AU  - Franco,J.V.A.
AU  - Melendi,S.E.
AU  - Vernooij,R.W.M.
AU  - Jung,J.H.
AU  - Hwang,E.C.
TI  - Prediction of disease specific and overall survival in men with prostate cancer using the Decipher assay
JF  - Cochrane Database of Systematic Reviews
DA  - 2023///
IS  - 3
DO  - 10.1002/14651858.CD014746
ER  - 

TY  - GEN
AU  - Global Nutrition Report
TI  - 2020 Global Nutrition Report: Action on equity to end malnutrition
JF  - https://globalnutritionreport.org/reports/2020-global-nutrition-report/
DA  - (accessed 21 April 2023)
ER  - 

TY  - JOUR
AU  - Hargreaves,J.R.
AU  - Boccia,D.
AU  - Evans,C.A.
AU  - Adato,M.
AU  - Petticrew,M.
AU  - Porter,J.D.
TI  - The social determinants of tuberculosis: from evidence to action
JF  - American Journal of Public Health
DA  - 2011///
VL  - 101
IS  - 4
SP  - 654
EP  - 62
DO  - 10.2105/AJPH.2010.199505
ER  - 

TY  - JOUR
AU  - Hayashi,S.
AU  - Chandramohan,D.
TI  - Risk of active tuberculosis among people with diabetes mellitus: systematic review and meta-analysis
JF  - Tropical Medicine & International Health
DA  - 2018///
VL  - 23
IS  - 10
SP  - 1058
EP  - 70
C3  - PubMed 30062731
ER  - 

TY  - JOUR
AU  - Hayden,J.A.
AU  - van der Windt,D.A.
AU  - Cartwright,J.L.
AU  - Côté,P.
AU  - Bombardier,C.
TI  - Assessing bias in studies of prognostic factors
JF  - Annals of Internal Medicine
DA  - 2013///
VL  - 158
IS  - 4
SP  - 280
EP  - 286
ER  - 

TY  - GEN
AU  - Higgins,J.P.T.
AU  - Thomas,J.
AU  - Chandler,J.
AU  - Cumpston,M.
AU  - Li,T.
AU  - Page,M.J.
AU  - Welch VA (editors)
TI  - Cochrane Handbook for Systematic Reviews of Interventions version 6.3 (updated February 2022). Cochrane, 2022
JF  - Available from training.cochrane.org/handbook/archive/v6.3
ER  - 

TY  - JOUR
AU  - Imtiaz,S.
AU  - Shield,K.D.
AU  - Roerecke,M.
AU  - Samokhvalov,A.V.
AU  - Lönnroth,K.
AU  - Rehm,J.
TI  - Alcohol consumption as a risk factor for tuberculosis: meta-analyses and burden of disease
JF  - European Respiratory Journal
DA  - 2017///
VL  - 50
IS  - 1
SP  - 1700216
C3  - PubMed 28705945
ER  - 

TY  - JOUR
AU  - Iorio,A.
AU  - Spencer,F.A.
AU  - Falavigna,M.
AU  - Alba,C.
AU  - Lang,E.
AU  - Burnand,B.
TI  - Use of GRADE for assessment of evidence about prognosis: rating confidence in estimates of event rates in broad categories of patients
JF  - BMJ
DA  - 2015///
VL  - 350
SP  - h870
DO  - 10.1136/bmj.h870
ER  - 

TY  - JOUR
AU  - Jeon,C.Y.
AU  - Murray,M.B.
TI  - Diabetes mellitus increases the risk of active tuberculosis: a systematic review of 13 observational studies
JF  - PLOS Medicine
DA  - 2008///
VL  - 5
IS  - 7
SP  - e152
C3  - PubMed 18630984
ER  - 

TY  - JOUR
AU  - Lewinsohn,D.M.
AU  - Leonard,M.K.
AU  - LoBue,P.A.
AU  - Cohn,D.L.
AU  - Daley,C.L.
AU  - Desmond,E.
TI  - Official American Thoracic Society/Infectious Diseases Society of America/Centers for Disease Control and Prevention Clinical Practice Guidelines: Diagnosis of tuberculosis in adults and children
JF  - Clinical Infectious Diseases
DA  - 2017///
VL  - 64
IS  - 2
SP  - 111
EP  - 5
DO  - 10.1093/cid/ciw778
ER  - 

TY  - JOUR
AU  - Lönnroth,K.
AU  - Williams,B.G.
AU  - Cegielski,P.
AU  - Dye,C.
TI  - A consistent log-linear relationship between tuberculosis incidence and body mass index
JF  - International Journal of Epidemiology
DA  - 2010///
VL  - 39
IS  - 1
SP  - 149
EP  - 55
C3  - PubMed 19820104
ER  - 

TY  - JOUR
AU  - Lönnroth,K.
AU  - Castro,K.G.
AU  - Chakaya,J.M.
AU  - Chauhan,L.S.
AU  - Floyd,K.
AU  - Glaziou,P.
TI  - Tuberculosis control and elimination 2010-50: cure, care, and social development
JF  - The Lancet
DA  - 2010///
VL  - 375
SP  - 9728
DO  - 10.1016/S0140-6736(10)60483-7
ER  - 

TY  - GEN
AU  - McKenzie,J.E.
AU  - Brennan,S.E.
TI  - Chapter 12: Synthesizing and presenting findings using other methods. In: Higgins JPT, Thomas J, Chandler J, Cumpston M, Li T, Page MJ, Welch VA (editors). Cochrane Handbook for Systematic Reviews of Interventions version 6.3 (updated February 2022). Cochrane, 2022
JF  - Available from training.cochrane.org/handbook/archive/v6.3
ER  - 

TY  - JOUR
AU  - Menzies,N.A.
AU  - Swartwood,N.
AU  - Testa,C.
AU  - Malyuta,Y.
AU  - Hill,A.N.
AU  - Marks,S.M.
TI  - Time since infection and risks of future disease for individuals with Mycobacterium tuberculosis infection in the United States
JF  - Epidemiology
DA  - 2021///
VL  - 1
SP  - 70
EP  - 8
DO  - 10.1097/EDE.0000000000001271
ER  - 

TY  - JOUR
AU  - Moons,K.G.
AU  - de Groot,J.A.
AU  - Bouwmeester,W.
AU  - Vergouwe,Y.
AU  - Mallett,S.
AU  - Altman,D.G.
TI  - Critical appraisal and data extraction for systematic reviews of prediction modelling studies: the CHARMS checklist
JF  - PLOS Medicine
DA  - 2014///
VL  - 11
IS  - 10
SP  - e1001744
DO  - 10.1371/journal.pmed.1001744
ER  - 

TY  - JOUR
AU  - NCD Risk Factor Collaboration
TI  - Worldwide trends in body-mass index, underweight, overweight, and obesity from 1975 to 2016: a pooled analysis of 2416 population-based measurement studies in 128.9 million children, adolescents, and adults
JF  - The Lancet 
DA  - 2017///
VL  - 390
SP  - 2627
EP  - 42
DO  - 10.1016/ S0140-6736(17)32129-3
ER  - 

TY  - JOUR
AU  - Obels,I.
AU  - Ninsiima,S.
AU  - Critchley,J.A.
AU  - Huangfu,P.
TI  - Tuberculosis risk among people with diabetes mellitus in Sub-Saharan Africa: a systematic review
JF  - Tropical Medicine & International Health
DA  - 2022///
VL  - 27
IS  - 4
SP  - 369
EP  - 86
C3  - PubMed 35146851
ER  - 

TY  - JOUR
AU  - Ou,S.M.
AU  - Liu,C.J.
AU  - Teng,C.J.
AU  - Lin,Y.T.
AU  - Chang,Y.S.
AU  - Chiang,S.C.
TI  - Impact of pulmonary and extrapulmonary tuberculosis infection in kidney transplantation: a nationwide population-based study in Taiwan
JF  - Transplant Infectious Disease
DA  - 2012///
VL  - 14
IS  - 5
SP  - 502
EP  - 9
DO  - 10.1111/j.1399-3062.2012.00737.x
ER  - 

TY  - JOUR
AU  - Page,M.J.
AU  - McKenzie,J.E.
AU  - Bossuyt,P.M.
AU  - Boutron,I.
AU  - Hoffmann,T.C.
AU  - Mulrow,C.D.
TI  - The PRISMA 2020 statement: an updated guideline for reporting systematic reviews
JF  - BMJ
DA  - 2021///
VL  - 372
SP  - n71
DO  - 10.1136/bmj.n71
ER  - 

TY  - JOUR
AU  - Palmer,C.E.
AU  - Jablon,S.
AU  - Edwards,P.Q.
TI  - Tuberculosis morbidity of young men in relation to tuberculin sensitivity and body build
JF  - American Review of Tuberculosis
DA  - 1957///
VL  - 76
IS  - 4
SP  - 517
EP  - 39
DO  - 10.1164/artpd.1957.76.4.517
ER  - 

TY  - JOUR
AU  - Parmar,M.K.
AU  - Torri,V.
AU  - Stewart,L.
TI  - Extracting summary statistics to perform meta-analyses of the published literature for survival endpoints
JF  - Statistics in Medicine
DA  - 1998///
VL  - 17
IS  - 24
SP  - 2815
EP  - 34
C3  - PubMed 9921604
ER  - 

TY  - JOUR
AU  - Peat,G.
AU  - Riley,R.D.
AU  - Croft,P.
AU  - Morley,K.I.
AU  - Kyzas,P.A.
AU  - Moons,K.G.
TI  - Improving the transparency of prognosis research: the role of reporting, data sharing, registration, and protocols
JF  - PLOS Medicine
DA  - 2014///
VL  - 11
IS  - 7
SP  - e1001671
DO  - 10.1371/journal.pmed.1001671
ER  - 

TY  - JOUR
AU  - Perais,J.
AU  - Agarwal,R.
AU  - Evans,J.R.
AU  - Loveman,E.
AU  - Colquitt,J.L.
AU  - Owens,D.
TI  - Prognostic factors for the development and progression of proliferative diabetic retinopathy in people with diabetic retinopathy
JF  - Cochrane Database of Systematic Reviews
DA  - 2023///
IS  - 2
DO  - 10.1002/14651858.CD013775.pub2
ER  - 

TY  - JOUR
AU  - Riley,R.D.
AU  - Higgins,J.P.
AU  - Deeks,J.J.
TI  - Interpretation of random effects meta-analyses
JF  - BMJ
DA  - 2011///
VL  - 342
SP  - d549
DO  - 10.1136/bmj.d549
ER  - 

TY  - JOUR
AU  - Riley,R.D.
AU  - Moons,K.G.M.
AU  - Snell,K.I.E.
AU  - Ensor,J.
AU  - Hooft,L.
AU  - Altman,D.G.
TI  - A guide to systematic review and meta-analysis of prognostic factor studies
JF  - BMJ
DA  - 2019///
VL  - 364
SP  - k4597
DO  - 10.1136/bmj.k4597
ER  - 

TY  - JOUR
AU  - Rungruanghiranya,S.
AU  - Ekpanyaskul,C.
AU  - Jirasiritum,S.
AU  - Nilthong,C.
AU  - Pipatpanawong,K.
AU  - Mavichak,V.
TI  - Tuberculosis in Thai renal transplant recipients: a 15-year experience
JF  - Transplantation Proceedings
DA  - 2008///
VL  - 40
IS  - 7
SP  - 2376
EP  - 9
DO  - 10.1016/j.transproceed.2008.07.034
ER  - 

TY  - GEN
TI  - The State of Food Security and Nutrition in the World 2023
JF  - https://www.fao.org/documents/card/en?details=cc3017en (accessed 18 April 2024)
ER  - 

TY  - COMP
TI  - Stata 18
DA  - 2023///
PB  - StataCorp LLC
ER  - 

TY  - JOUR
AU  - Siddalingaiah,N.
AU  - Chawla,K.
AU  - Nagaraja,S.B.
AU  - Hazra,D.
TI  - Risk factors for the development of tuberculosis among the pediatric population: a systematic review and meta-analysis
JF  - European Journal of Pediatrics
DA  - 2023///
VL  - 182
IS  - 7
SP  - 3007
EP  - 19
DO  - 10.1007/s00431-023-04988-0
ER  - 

TY  - JOUR
AU  - Ssentongo,P.
AU  - Ssentongo,A.E.
AU  - Ba,D.M.
AU  - Ericson,J.E.
AU  - Na,M.
AU  - Gao,X.
TI  - Global, regional and national epidemiology and prevalence of child stunting, wasting and underweight in low- and middle-income countries, 2006–2018
JF  - Scientific Reports
DA  - 2021///
VL  - 11
IS  - 1
SP  - 5204
DO  - 10.1038/s41598-021-84302-w
ER  - 

TY  - JOUR
AU  - Suthar,A.B.
AU  - Lawn,S.D.
AU  - del Amo,J.
AU  - Getahun,H.
AU  - Dye,C.
AU  - Sculier,D.
TI  - Antiretroviral therapy for prevention of tuberculosis in adults with HIV: a systematic review and meta-analysis
JF  - PLOS Medicine
DA  - 2012///
VL  - 9
IS  - 7
SP  - e1001270
DO  - 10.1371/journal.pmed.1001270
ER  - 

TY  - JOUR
AU  - Tierney,J.F.
AU  - Stewart,L.A.
AU  - Ghersi,D.
AU  - Burdett,S.
AU  - Sydes,M.R.
TI  - Practical methods for incorporating summary time-to-event data into meta-analysis
JF  - Trials
DA  - 2007///
VL  - 8
SP  - 16
DO  - 10.1186/1745-6215-8-16
ER  - 

TY  - GEN
AU  - UNICEF-WHO-The World Bank: Joint Child Malnutrition Estimates (JME) – Levels and Trends – 2023 edition
TI  - Levels and trends in child malnutrition: key findings of the 2021 edition of the joint child malnutrition estimates
JF  - data.unicef.org/resources/jme-report-2023/
DA  - (accessed 20 September 2023)
ER  - 

TY  - JOUR
AU  - Vega,V.
AU  - Rodríguez,S.
AU  - Van der Stuyft,P.
AU  - Seas,C.
AU  - Otero,L.
TI  - Recurrent TB: a systematic review and meta-analysis of the incidence rates and the proportions of relapses and reinfections
JF  - Thorax
DA  - 2021///
VL  - 76
SP  - 494
EP  - 502
ER  - 

TY  - GEN
AU  - World Health Organization
TI  - Tuberculosis and vulnerable populations
JF  - https://www.who.int/europe/news-room/fact-sheets/item/tuberculosis-and-vulnerable-populations
DA  - (accessed 7 July 2023)
ER  - 

TY  - GEN
AU  - WHO
TI  - WHO consolidated guidelines on tuberculosis: module 2: screening: systematic screening for tuberculosis disease
JF  - https://www.who.int/publications/i/item/9789240022676 (Accessed 10 April 2024)
ER  - 

TY  - GEN
AU  - World Health Organization (editors)
TI  - WHO operational handbook on tuberculosis: module 3: diagnosis: rapid diagnostics for tuberculosis detection, 2021 update
JF  - https://www.who.int/publications/i/item/9789240030589
DA  - 2021///
ER  - 

TY  - GEN
AU  - World Health Organization (Editors)
TI  - WHO consolidated guidelines on tuberculosis: module 5: management of tuberculosis in children and adolescents
JF  - https://www.who.int/publications/i/item/9789240046764
ER  - 

TY  - GEN
AU  - World Health Organization
TI  - Global Tuberculosis Report 2023
JF  - https://www.who.int/teams/global-tuberculosis-programme/tb-reports/global-tuberculosis-report-2023
DA  - (accessed 8 December 2023)
ER  - 

TY  - GEN
AU  - World Health Organization
TI  - WHO guideline on the prevention and management of wasting and nutritional oedema (acute malnutrition) in infants and children under 5 years
JF  - https://iris.who.int/bitstream/handle/10665/376075/9789240082830-eng.pdf?sequence=1 (accessed 31 May 2024)
ER  - 
