# Supplementary material for: Undernutrition as a risk factor for tuberculosis disease
Source: Cochrane Database Syst Rev. 2024 Jun 11;2024(6):CD015890. doi: 10.1002/14651858.CD015890.pub2 (PMC11165671; doi:10.1002/14651858.CD015890.pub2)
Supplement: Supplementary file 6 — Supplementary material 6 Data package [file CD015890-SUP-06-dataPackage.zip › CD015890-analysis-data/CD015890-subgroup-estimates.csv]

Analysis group	Analysis number	Subgroup	Subgroup number	Experimental cases	Experimental N	Control cases	Control N	Weight	Mean	CI start	CI end	Heterogeneity Tau²	Tau² CI start	Tau² CI end	Heterogeneity Chi²	Heterogeneity df	Heterogeneity P	Heterogeneity I²	Effect Z	Effect T	Effect P	ID
