# Supplementary material for: Undernutrition as a risk factor for tuberculosis disease
Source: Cochrane Database Syst Rev. 2024 Jun 11;2024(6):CD015890. doi: 10.1002/14651858.CD015890.pub2 (PMC11165671; doi:10.1002/14651858.CD015890.pub2)
Supplement: Supplementary file 6 — Supplementary material 6 Data package [file CD015890-SUP-06-dataPackage.zip › CD015890-analysis-data/CD015890-overall-estimates-and-settings.csv]

Analysis group	Analysis number	Analysis name	Analysis group name	Data source	Data source eligibility	Data type	Log-scale data	Outcome	Intervention grouping	Experimental intervention	Control intervention	Subgroup by	Filter criteria	Experimental group label	Control group label	Statistical method	Effect measure	Unit of effect measure	Analysis model	Heterogeneity estimator	Tau² CI	Subgroup estimates	Overall estimates	Test for subgroup differences	Prediction interval	Swap event and non-event	CI method	CI/PI level	Experimental cases	Experimental N	Control cases	Control N	Mean	CI start	CI end	PI start	PI end	Heterogeneity Tau²	Tau² CI start	Tau² CI end	Heterogeneity Chi²	Heterogeneity df	Heterogeneity P	Heterogeneity I²	Effect Z	Effect T	Effect P	Subgroup Chi²	Subgroup df
[truncated: 3 more columns]
